# Supplementary material for: Widely Targeted UHPLC-MS/MS Metabolomic Analysis on the Chemical Variation in Blueberry-Filled Pastries During Processing
Source: Front Nutr. 2020 Nov 9;7:569172. doi: 10.3389/fnut.2020.569172 (PMC7680857; doi:10.3389/fnut.2020.569172)
Supplement: Supplementary file 2 [file Table_2.XLSX]

## Sheet: Sheet1
Compound	Formula	Class	Q1 (m/z)	Q3 (m/z)	Rt (min)	Molecular Weight (Da)	Ionization model	Raw filling 1	Raw filling 2	Raw filling 3	Fried filling 1	Fried filling 2	Fried filling 3	Baked filling 1	Baked filling 2	Baked filling 3
N-sinapoyl hydroxycoumarin	C20H16O7	Coumarins	369.1	207.5	3.72	368.1	[M+H]+	317520	297610	315470	234400	200110	203010	180780	232720	240080
D(-)-Threose	C4H8O4	Carbohydrates	121	77.1	1.14	120	[M+H]+	12931000	12895000	12722000	1173700	1794100	1279800	1434400	2235100	1424400
Sinapoyl malate	C15H16O9	Organic acids	341.1	179.4	2.47	340.1	[M+H]+	46776	49094	33719	48022	57379	24867	46548	39768	32913
methylQuercetin O-hexoside	C22H22O12	Flavonol	479	317.3	3.84	478	[M+H]+	12774000	8618000	10194000	4620700	2552200	3760600	3127800	2579200	2021500
14,15-Dehydrocrepenynic acid	C18H28O2	Lipids_Fatty acids	277.2	157.4	8.47	276.2	[M+H]+	7871500	7451600	7148900	318390	561440	483610	476880	434230	681320
N', N''-di-p-coumaroylspermidine	C25H31N3O4	Phenolamides	438.2	147.5	3.37	437.2	[M+H]+	2094600	2022800	1870300	1399500	1791700	1677900	1615300	1785900	1461400
N', N''-disinapoylspermidine	C29H39N3O8	Phenolamides	558.3	264.8	3.59	557.3	[M+H]+	225030	285110	216050	185040	105080	62698	117890	99507	74968
Selgin O-malonylhexoside	C25H24O15	Flavone	565	317.8	4.32	564	[M+H]+	6692400	5902000	5477600	2133300	2224800	1822900	1466800	1501300	2193100
Naringenin O-malonylhexoside	C24H24O13	Flavanone	521	317.6	4.46	520	[M+H]+	67212	51752	47706	24448	13701	15722	13889	9888	20413
Chrysin O-malonylhexoside	C24H22O12	Flavone	503	255.6	5.23	502	[M+H]+	6296.6	5445.9	5958.3	2054.7	1405.4	2131.2	9	1611.6	4339.9
Hydroxyphenethylamine	C8H11NO	Others	138.1	77.2	1.18	137.1	[M+H]+	805280	793370	743380	490670	555270	525040	490600	552050	524940
Apigenin C-glucoside	C21H20O10	Flavone C-glycosides	433.1	271.7	3.73	432.1	[M+H]+	125940	100270	86997	94271	90779	126200	80020	99212	96549
Kaempferide	C16H12O6	Flavonol	301.1	259.1	3.98	300.1	[M+H]+	23727	49586	35296	16893	19047	9698.5	10441	9	17976
Peonidin O-hexoside	C22H23O11+	Anthocyanins	463.1	301.4	3	463.123	Protonated	108880000	102750000	94472000	31742000	32291000	28236000	16707000	18180000	15034000
Nicotinic acid-hexoside	C12H15NO7	Nicotinic acid derivatives	286	124.3	2.03	285	[M+H]+	132230	138970	153530	103750	77745	75348	81248	101870	51191
Quercetin-3,4'-O-diglucoside	C27H30O17	Flavonol	627.1	465.2	4.77	626.1	[M+H]+	90035	105950	92115	25868	20295	27057	22468	21235	27845
Xanthurenic acid	C10H7NO4	Organic acids	206.1	132.4	2.2	205.1	[M+H]+	52844	39423	46358	38785	37788	48633	45829	44458	35056
Histidinol	C6H11N3O	Others	142.1	82.9	0.58	141.1	[M+H]+	18367000	15107000	18097000	13260000	12718000	12827000	13263000	14031000	17525000
Nicotinate ribonucleoside	C11H13NO6	Nicotinic acid derivatives	256.2	124	0.8	255.2	[M+H]+	29946000	29353000	26009000	16002000	13594000	15298000	11774000	11467000	13231000
9-Hydroxy-(10E,12Z,15Z)-octadecatrienoic acid	C18H30O3	Lipids_Fatty acids	295.2	179.5	9.18	294.2	[M+H]+	1394200	1779900	1280400	593870	893430	1098000	1423000	890080	2341000
5-Aminolevulinate	C5H9NO3	Organic acids	132.1	86.2	0.99	131.1	[M+H]+	848660	819050	873140	812820	745590	693430	634570	671510	747560
1-O-Feruloyl quinic acid	C17H20O9	Quinate and its derivatives	369.1	207.5	3.43	368.1	[M+H]+	39929000	36143000	33216000	16979000	15920000	14129000	13532000	15118000	15488000
Chrysin O-hexoside	C21H20O9	Flavone	417.2	255.8	4.96	416.2	[M+H]+	34309	25560	28575	16705	25991	22630	23676	27210	36117
Acacetin C-hexoside	C22H22O10	Flavone C-glycosides	447.1	298	3.72	446.1	[M+H]+	9811.5	9	6270.5	58225	69747	53758	68077	40489	47232
O-methylnaringenin C-pentoside	C21H22O9	Flavone C-glycosides	419.1	383.9	3.81	418.1	[M+H]+	57858	43282	43456	20887	27730	43435	42143	23109	20511
sn-Glycero-3-phosphocholine	C8H20NO6P	Cholines	258.2	125.2	0.8	258.2	Protonated	1621000	1654200	1317000	2651600	2177400	2754600	5185700	3853200	5510500
Methylglutaric acid	C6H10O4	Organic acids	145.1	74	0.73	146.1	[M-H]-	102490	116990	110290	41655	31523	39541	19217	19695	14084
3-Hydroxypyridine	C5H5NO	Others	96	80.2	1.07	95	[M+H]+	40424	9	38040	180070	187200	167680	204730	194260	204560
Ribulose-5-phosphate	C5H11O8P	Carbohydrates	229	157.1	1.05	230	[M-H]-	43116	32447	19631	60184	69049	62025	36697	43567	74563
Luteolin 6-C-glucoside	C21H20O11	Flavone C-glycosides	449.1	300	3.47	448.1	[M+H]+	66477	87648	60781	85025	94160	84751	80559	102250	71631
Limocitrin O-hexoside	C23H24O13	Flavone	509.3	347.9	3.46	508.3	[M+H]+	295320	250080	202450	265970	302420	277670	237770	258030	207090
Caffeic acid O-glucoside	C15H18O9	Hydroxycinnamoyl derivatives	341	179.2	3.01	342	[M-H]-	14983000	18426000	19435000	18498000	16153000	17566000	20791000	20838000	13884000
Spinacetin	C17H14O8	Flavone	347	288	4.25	346	[M+H]+	502810	502790	423440	199780	231580	221500	164780	212610	349130
6-Hydroxymethylherniarin	C11H10O4	Hydroxycinnamoyl derivatives	207.1	147.4	3.21	206.1	[M+H]+	1460500	1494900	1489700	912620	935320	853460	748590	764520	666300
E-3,4,5'-Trihydroxy-3'-glucopyranosylstilbene	C20H22O9	Others	405.1	242.2	4.48	406.1	[M-H]-	45950	53380	71199	51863	67308	65877	60302	75269	54386
Isorhamnetin O-hexoside	C22H22O12	Flavonol	479.2	318	4.11	478.2	[M+H]+	61636000	57014000	56977000	27878000	28754000	25087000	24586000	26772000	27681000
C-hexosyl-chrysoeriol O-hexoside	C28H32O16	Flavone C-glycosides	625.2	463.6	3.49	624.2	[M+H]+	14775000	14040000	13270000	5755800	5080900	4699700	4319700	4393900	4097400
Glu-Glu	C10H16N2O7	Amino acid derivatives	277.1	259.7	1.29	276.1	[M+H]+	469890	437910	506530	499020	626120	432960	388190	417510	507380
Hordenine	C10H15NO	Alkaloids	166.1	121.4	1.45	165.1	[M+H]+	26295	21135	15469	12300	9	17362	13441	9	13375
DIMBOA glucoside	C15H19NO10	Others	374.1	198.6	2.18	373.1	[M+H]+	71926	93173	88216	82547	96368	80536	819540	462580	322340
Benzamide	C7H7NO	Others	122	105.3	2.31	121	[M+H]+	83429	199260	81631	114710	57879	73628	66254	73223	55712
delta-Tridecalactone	C13H24O2	Lipids_Fatty acids	213.3	97.3	4.63	212.3	[M+H]+	9	9	9	53205	47954	55357	49569	54917	65885
Caffeic aldehyde	C9H8O3	Hydroxycinnamoyl derivatives	165.1	95.5	5.99	164.1	[M+H]+	83901	59019	52377	29608	27676	41954	29628	32195	71744
DGMG (18:2) isomer2	C33H58O14	Lipids_Glycerolipids	696.4	696.2	7.53	695.4	[M+H]+	24391	18192	16134	12010	18024	16456	13062	13135	54981
MAG (18:3) isomer5	C21H36O4	Lipids_Glycerolipids	353.3	261.8	7.53	352.3	[M+H]+	304890	254150	238770	145490	200620	202930	233120	174090	763200
DGMG (18:2) isomer1	C33H58O14	Lipids_Glycerolipids	696.4	337.8	8.05	695.4	[M+H]+	748160	620640	624800	302510	383130	397760	639890	528320	2098300
DGMG (18:2) isomer3	C33H58O14	Lipids_Glycerolipids	696.4	696.3	8.24	695.4	[M+H]+	453160	351900	322780	379490	601350	652210	2299900	1650500	4439300
MAG (18:2) isomer1	C21H38O4	Lipids_Glycerolipids	355.1	263.8	8.38	354.1	[M+H]+	51812	40772	33017	37942	47418	55147	180510	159200	446890
LysoPC 16:1	C24H48NO7P	Lipids_Glycerophospholipids	494.3	476.6	8.48	493.3	[M+H]+	28931	18460	21804	46877	68309	54602	62148	67445	73679
N2-methylguanosine	C11H15N5O5	Nucleotide and its derivatives	298.1	166.5	1.14	297.1	[M+H]+	223940	229100	172760	132800	114050	94583	89372	94146	83342
p-Aminobenzoate	C7H7NO2	Benzoic acid derivatives	137.3	94.3	3.19	136.3	[M+H]+	561670	524370	524630	1038500	1118400	1017600	983210	928600	1463200
MAG (18:4) isomer2	C21H34O4	Lipids_Glycerolipids	351.4	277.8	7.21	350.4	[M+H]+	48382	46425	44719	21610	28039	21428	57132	41574	77401
Cholesterol	C27H46O	Others	387.1	331.8	7.59	386.1	[M+H]+	4431100	459350	612330	1022800	684430	709600	919140	860610	1060700
MAG (18:1) isomer2	C21H40O4	Lipids_Glycerolipids	357.2	339.9	8.8	356.2	[M+H]+	400390	332710	282940	144460	217580	214090	346040	307460	1057400
2-Aminoethylphosphonate	C2H8NO3P	Others	126.1	97.3	3.66	125.1	[M+H]+	40372	50322	37878	20108	24741	21080	15825	18023	19891
5-methoxyindole-3-carbaldehyde	C10H9NO2	Indole derivatives	176.1	133.4	3.63	175.1	[M+H]+	106860	90360	59387	30369	17523	21582	9	21392	29079
N-Feruloyl spermidine	C17H26N3O3	Phenolamides	321.1	177.5	2.82	320.1	[M+H]+	253610	232470	175700	84078	65124	75621	20586	55674	34877
Aminopurine	C5H5N5	Others	136.1	119.3	1.89	135.1	[M+H]+	2257700	2309900	2101200	4451800	4664900	4595400	7984600	6313000	5486900
O-Feruloyl 4-hydroxylcoumarin	C19H14O6	Coumarins	339.1	177.5	3.84	338.1	[M+H]+	242560	203990	184340	87700	78077	94246	80207	53763	109250
Hydroxy-methoxycinnamate	C10H10O4	Hydroxycinnamoyl derivatives	195.1	177.5	3.19	194.1	[M+H]+	17963000	17712000	18319000	10562000	9709300	9576400	8359600	8872400	8193500
5-Methoxy-N,N-dimethyltryptamine	C13H18N2O	Tryptamine derivatives	219.1	189.5	3.78	218.1	[M+H]+	70936	65269	70400	65015	29143	68667	64302	50903	20334
2-Aminoadipic acid (L-Homoglutamic acid)	C6H11NO4	Amino acids	162.1	98.3	0.8	161.1	[M+H]+	2070800	2454500	2261400	1411900	1501400	1112600	1096000	1186800	1235700
Aspartic acid di-O-glucoside	C16H27NO14	Amino acid derivatives	458.1	116.4	0.79	457.1	[M+H]+	5640500	5780500	5123300	2918400	3206500	2743200	4321100	3813000	5917200
Gallic acid O-feruloyl-O-hexosyl-O-hexoside	C29H34O18	Hydroxycinnamoyl derivatives	671.2	671	2.83	670.2	[M+H]+	360890	281860	260520	328770	326290	264470	310680	339310	231960
Choline	C5H13NO	Cholines	104.1	60.2	0.74	103.1	[M+H]+	1704700	1547600	1456200	1529100	1388000	1569100	1865700	1589600	1896800
Spermidine	C7H19N3	Phenolamides	146.2	72.1	0.57	145.2	[M+H]+	47388	32034	31276	317340	410630	497380	255240	182040	325670
N',N"",N""'-p-coumaroyl-cinnamoyl-caffeoyl spermidine	C34H37N3O6	Phenolamides	584.2	325.8	2.49	583.2	[M+H]+	136250	134840	125930	163270	174320	117320	160790	180150	111900
N-Feruloyl agmatine	C15H22N4O3	Phenolamides	307.2	177.5	2.71	306.2	[M+H]+	32577	26142	21961	28953	30785	31409	29666	30931	24342
N',N""-p-coumaroyl-feruloyl putrescine	C23H26N2O5	Phenolamides	411.1	177.5	4.74	410.1	[M+H]+	142500	110660	97945	64777	93156	94274	82048	87880	185070
Agmatine	C5H14N4	Phenolamides	131.1	72.1	0.64	130.1	[M+H]+	17294	10817	13727	64944	66895	65660	25768	64240	69092
N-(4'-O-glycosyl)-p-coumaroyl agmatine	C20H30N4O7	Phenolamides	439.1	147.4	2.19	438.1	[M+H]+	69932	74202	76011	28615	26892	32992	19330	17563	16631
Adenosine 3'-monophosphate	C10H14N5O7P	Nucleotide and its derivatives	348.1	136.4	0.85	347.1	[M+H]+	1726700	1426400	1424700	7734000	7439900	5597300	6856700	7674600	7398900
Nicotinic acid adenine dinucleotide	C21H27N7O14P2	Nucleotide and its derivatives	664.2	524.1	1.14	663.2	[M+H]+	346210	378980	345930	79618	68122	68099	39325	26883	24509
Inosine 5'-monophosphate	C10H13N4O8P	Nucleotide and its derivatives	349.1	137.4	1.13	348.1	[M+H]+	192740	133890	128560	705640	547640	574240	526060	729700	499840
Cyanidin 3-O-malonylhexoside	C24H22O14	Anthocyanins	535.1	287.4	2.94	535.1	Protonated	358760	401610	388450	9	94233	70074	9	9	9
Rosinidin O-hexoside	C23H25O11+	Anthocyanins	477.1	315.6	3.31	477.1	Protonated	210310	157090	175980	49564	31579	61046	43571	30038	31591
Cyanidin 3-O-galactoside	C21H21O11	Anthocyanins	449.1	287.3	2.56	449.1	Protonated	9110300	9610900	9720100	2353000	2178900	2257600	1260300	1179600	667950
Peonidin	C16H13O6	Anthocyanins	301.1	273.6	3.98	301.1	Protonated	68992	70290	55686	23611	32796	34329	26613	26646	28252
Syringetin 3-O-hexoside	C23H24O13	Flavonol	509.1	347.7	3.36	508.1	[M+H]+	358440	342240	322410	419570	420100	334740	365460	331920	264980
Syringetin 5-O-hexoside	C23H24O13	Flavone	509.2	347.6	4.01	508.2	[M+H]+	5844900	5299800	5275000	2952800	3149700	3118400	2895700	2806500	3165000
Chrysin 5-O-glucoside	C21H20O9	Flavone	417.1	255.7	4.95	416.1	[M+H]+	26388	21110	24945	18389	22120	18305	18632	15155	32273
Isorhamnetin 5-O-hexoside	C22H22O12	Flavonol	479.2	317.8	4	478.2	[M+H]+	56574000	51231000	47720000	25107000	24639000	22138000	21526000	22493000	25931000
Chrysoeriol 7-O-rutinoside	C28H32O15	Flavone	609.4	301.7	4.03	608.4	[M+H]+	3949700	3739300	3201800	1564700	1750400	1551200	1492000	1597400	2291300
Syringetin 7-O-hexoside	C23H24O13	Flavone	509.3	283.6	4.1	508.3	[M+H]+	54576000	49308000	47559000	28012000	28453000	24849000	24948000	25924000	27976000
Chrysoeriol O-hexosyl-O-hexoside	C28H32O16	Flavone	625.1	331.7	4.12	624.1	[M+H]+	182270	171160	147750	78886	82309	65164	61119	68058	54692
Apigenin 7-O-glucoside	C21H20O10	Flavone	433.1	271.7	4.15	432.1	[M+H]+	770610	273920	254990	121460	157260	148400	120140	109000	169660
8-C-hexosyl-hesperetin O-hexoside	C28H34O16	Flavone C-glycosides	627.1	430	2.76	626.1	[M+H]+	89132	123410	88584	125230	119080	129140	161840	202050	98004
Eriodictiol 6-C-hexoside 8-C-hexoside-O-hexoside	C33H42O21	Flavone C-glycosides	775.1	774.9	2.58	774.1	[M+H]+	63390	71826	66500	73319	65121	60535	65165	70869	37175
Chrysoeriol 6-C-hexoside 8-C-hexoside-O-hexoside	C34H42O21	Flavone C-glycosides	787.1	344.1	2.78	786.1	[M+H]+	204070	218560	352940	138140	154810	131340	146100	120540	94542
C-hexosyl-luteolin O-hexoside	C27H30O16	Flavone C-glycosides	611.2	412.3	2.89	610.2	[M+H]+	286880	317530	250470	352190	327000	240890	285090	332050	278790
6-C-hexosyl chrysoeriol O-hexoside	C28H32O16	Flavone C-glycosides	625.2	398.1	2.95	624.2	[M+H]+	578010	555030	468570	382860	379350	278630	310240	538500	249110
6-C-hexosyl-hesperetin O-hexoside	C28H34O16	Flavone C-glycosides	627.1	447.3	3.37	626.1	[M+H]+	295720	228440	231840	87295	97885	89405	118600	59224	100120
C-hexosyl-apigenin O-pentoside	C26H28O14	Flavone C-glycosides	565.1	397.8	3.55	564.1	[M+H]+	114780	59684	79886	131180	88166	69708	70917	34009	41975
di-C,C-hexosyl-apigenin	C27H30O15	Flavone C-glycosides	595.1	415.4	3.64	594.1	[M+H]+	1011500	875920	866880	438030	387480	358220	221740	262530	252360
C-hexosyl-luteolin O-p-coumaroylhexoside	C36H36O18	Flavone C-glycosides	757.2	757	3.69	756.2	[M+H]+	22570	28324	19360	21247	12111	13868	15272	9374.4	7464
Chrysoeriol C-hexosyl-O-rhamnoside	C28H32O15	Flavone C-glycosides	609.1	463.4	3.78	608.1	[M+H]+	1676700	1492200	1499000	393290	358130	379170	180960	198450	224370
8-C-hexosyl-luteolin O-hexoside	C27H30O16	Flavone C-glycosides	611.1	299.8	3.71	610.1	[M+H]+	185190	141620	138100	70762	44394	48313	47816	56874	35821
Luteolin 8-C-hexosyl-O-hexoside	C27H30O16	Flavone C-glycosides	611.2	299.8	3.67	610.2	[M+H]+	4254900	3430500	3502500	1992700	1822300	1518900	1605400	1548100	1396700
6-C-hexosyl-apigenin O-sinapoylhexoside	C38H40O19	Flavone C-glycosides	801.1	681.7	3.8	800.1	[M+H]+	9979.6	16545	14364	14193	10793	5986.2	14954	15203	19609
C-hexosyl-apigenin C-pentoside	C26H28O14	Flavone C-glycosides	565.1	481.7	3.35	564.1	[M+H]+	156240	128420	135000	52263	73267	59849	112630	70360	9
8-C-hexosyl chrysoeriol O-hexoside	C28H32O16	Flavone C-glycosides	625	397.8	3.41	624	[M+H]+	9	9	9	67839	73941	63079	131660	78782	107930
Chrysoeriol 8-C-hexoside	C22H22O11	Flavone C-glycosides	463.1	367.8	3.85	462.1	[M+H]+	264970	266320	247500	223780	237250	185310	152160	170810	202050
Quercetin 5-O-malonylhexosyl-hexoside	C30H32O20	Flavonol	713.1	713.1	2.93	712.1	[M+H]+	20236	9	15242	23423	16440	17134	23173	21166	10453
Quercetin 7-O-malonylhexosyl-hexoside	C30H32O20	Flavonol	713.1	303.6	3.47	712.1	[M+H]+	137040	132630	159440	61557	86737	60842	67529	59693	37745
Quercetin 7-O-rutinoside	C27H30O16	Flavonol	611.2	303.7	3.64	610.2	[M+H]+	7661600	7077500	7173400	4221300	4230300	3780900	4178300	3863400	3936100
Tricin 5-O-hexosyl-O-hexoside	C29H34O17	Flavone	655.2	331.7	3.21	654.2	[M+H]+	9	9	9	754400	750520	649390	1350800	1613400	1249600
Tricin 7-O-hexosyl-O-hexoside	C29H34O17	Flavone	655.2	331.7	3.45	654.2	[M+H]+	9	60640	62461	980380	854670	837740	1653000	1939600	1642300
Tricin O-rhamnoside	C23H24O11	Flavone	477.1	331.8	4.94	476.1	[M+H]+	34741	23619	19225	9	9	9	8915.7	9	9
Tricin 5-O-rutinoside	C29H34O16	Flavone	639.1	331.8	4.02	638.1	[M+H]+	2489500	2299400	2031100	402530	397550	226200	154050	172390	270690
Tricin 7-O-hexoside	C23H24O12	Flavone	493.1	331.8	4.24	492.1	[M+H]+	1435600	1829700	1934100	850230	1066300	1011100	773280	862130	973460
Tricin O-hexosyl-O-syringin alcohol	C32H34O15	Flavone	659.3	331.9	4.87	658.3	[M+H]+	9	9	9	11828	15840	13139	12744	9539.3	15099
Tricin 4'-O-β-guaiacylglycerol	C27H26O11	Flavonolignan	527.1	331.7	5.79	526.1	[M+H]+	5828	5555	5908	3098.6	2640.8	2927.4	3380.6	5345.4	5838.8
O-Feruloyl quinic acid	C17H20O9	Quinate and its derivatives	369.1	177.5	2.25	368.1	[M+H]+	66689	71899	68766	148670	170290	170840	181890	186900	156450
Neochlorogenic acid	C16H18O9	Quinate and its derivatives	355.1	145.4	2.47	354.1	[M+H]+	6965700	6392500	6519400	5958100	5297300	4880900	5061200	5401900	4722000
5-O-p-Coumaroyl shikimic acid	C16H16O7	Quinate and its derivatives	321.1	147.5	3.78	320.1	[M+H]+	109960	95041	76896	31508	31762	33053	33311	30101	21061
3-O-Feruloyl quinic acid	C17H20O9	Quinate and its derivatives	369.1	177.5	2.99	368.1	[M+H]+	1539500	1425600	1373900	1677400	1496800	1346800	1388800	1577400	1164200
4-Methyl-5-thiazoleethanol	C6H9NOS	Others	144.1	142.9	2.62	143.1	[M+H]+	213390	182630	175840	1044400	1089100	1037100	1252900	1168100	1310000
Azoxystrobin acid	C21H15N3O5	Others	390.4	284.9	6.91	389.4	[M+H]+	1030800	622750	685680	816750	679010	700060	532980	726590	816880
D-erythro-Dihydrosphingosine	C18H39NO2	Others	302.4	284.9	7.3	301.4	[M+H]+	223540	81234	148670	58675	126360	136910	295470	211360	373620
N-hexosyl-p-coumaroyl serotonin	C25H28N2O8	Tryptamine derivatives	485.1	147.5	3.78	484.1	[M+H]+	103250	110030	107020	43582	35895	32988	30192	18353	27870
N-Feruloyl serotonin	C20H20N2O4	Tryptamine derivatives	353.1	177.5	4.73	352.1	[M+H]+	54190	37816	25140	13471	18007	16464	11248	15189	33930
N-Feruloyl tyramine	C18H19NO4	Phenolamides	314	177.5	4.87	313	[M+H]+	70021	66397	42288	40948	34835	39463	35079	31477	97047
N-Feruloyl tryptamine	C20H20N2O3	Tryptamine derivatives	337.1	177.5	2.73	336.1	[M+H]+	1377800	1145100	1317800	410980	428430	468310	490850	489330	485820
Piperidine	C5H11N	Alkaloids	86.1	56	1.16	85.1	[M+H]+	17260000	16529000	16177000	10810000	10867000	10149000	10474000	10631000	11065000
Isoquinoline	C9H7N	Alkaloids	130.1	128.4	4.64	129.1	[M+H]+	21169	26484	17805	10209	12283	11155	15652	11107	20961
Glucosamine	C6H13NO5	Carbohydrates	180	84.2	0.61	179	[M+H]+	9	9	592880	5784600	6457900	6460400	9866800	10439000	12749000
6,7-dihydroxycoumarin 6-O-quinic acid	C16H16O9	Coumarins	353.1	272.8	2.81	352.1	[M+H]+	634620	631120	511910	442690	354940	376590	472600	449770	408620
Methoxyindoleacetic acid	C11H11NO3	Indole derivatives	206.1	147.5	2.48	205.1	[M+H]+	3380600	3126300	3048800	2169900	2193700	2101900	2664200	2400100	1978000
3-Indoleacetonitrile	C10H8N2	Indole derivatives	157	130.4	2.45	156	[M+H]+	48456	43372	43149	32723	20100	22615	30944	32144	31318
Phosphoric acid	H3O4P	Organic acids	98.9	81.1	0.89	97.9	[M+H]+	4716700	5682000	4625400	3208100	3195400	2990500	3576400	3245800	4754600
Gallocatechin-gallocatechin	C30H26O14	Catechin derivatives	611.2	611.1	2.38	610.2	[M+H]+	677370	513290	615540	493260	368750	489100	9	9	9
Procyanidin A3	C30H24O12	Proanthocyanidins	577.1	425.4	2.87	576.1	[M+H]+	68275	52288	50074	214010	178610	207080	219800	248120	254800
LysoPC 16:1 (2n isomer)	C24H48NO7P	Lipids_Glycerophospholipids	494.3	184.6	7.82	493.3	[M+H]+	2451400	2024000	1952300	1600400	2056300	1842400	2564900	2086200	5170700
LysoPC 18:2	C26H50NO7P	Lipids_Glycerophospholipids	520.3	502.3	8.36	519.3	[M+H]+	23149000	21227000	18228000	44147000	57489000	81487000	130580000	99724000	160640000
LysoPC 18:3	C26H48NO7P	Lipids_Glycerophospholipids	518.3	459.6	8.74	517.3	[M+H]+	4167200	2411600	2652500	5594600	8515100	13871000	17485000	12768000	28849000
LysoPC 16:0	C24H50NO7P	Lipids_Glycerophospholipids	496.3	478.3	8.74	495.3	[M+H]+	228240	162230	185500	377560	518210	751750	952670	685020	1260400
LysoPC 18:1 (2n isomer)	C26H52NO7P	Lipids_Glycerophospholipids	522.4	184.5	8.86	521.4	[M+H]+	20065000	18005000	17382000	13839000	19771000	22973000	51011000	42515000	67532000
LysoPC 12:1	C20H36NO7P	Lipids_Glycerophospholipids	440.1	422.7	6.71	439.1	[M+H]+	62769	47367	49570	26692	46125	34401	52329	46503	71142
LysoPC 16:2 (2n isomer)	C24H46NO7P	Lipids_Glycerophospholipids	492.3	184.5	7.29	491.3	[M+H]+	465610	392760	360860	420290	388290	360590	394300	490290	490760
LysoPE 14:0	C19H40NO7P	Lipids_Glycerophospholipids	426.3	285.8	7.63	425.3	[M+H]+	920050	705700	736490	371250	452570	360640	572180	442160	790620
LysoPC 18:3 (2n isomer)	C26H48NO7P	Lipids_Glycerophospholipids	518.2	500.3	7.67	517.2	[M+H]+	12397000	9898000	8442700	20225000	16817000	13606000	19539000	20092000	25920000
LysoPC 14:0	C22H46NO7P	Lipids_Glycerophospholipids	468.1	450.5	7.68	467.1	[M+H]+	725040	603460	505430	340940	396980	493700	1927100	1263600	2170000
LysoPC 18:2 (2n isomer)	C26H50NO7P	Lipids_Glycerophospholipids	520	125	8.19	519	[M+H]+	3321300	2629000	1998000	3918000	2892700	2812400	4333300	4491100	6860600
LysoPE 18:2 (2n isomer)	C23H44NO7P	Lipids_Glycerophospholipids	478.6	337.9	8.32	477.6	[M+H]+	9565900	8170500	7511900	13399000	15544000	16496000	27983000	20858000	38613000
LysoPE 18:0 (2n isomer)	C23H48NO7P	Lipids_Glycerophospholipids	482.1	314	8.92	481.1	[M+H]+	1258.3	611.29	1133.6	1730.5	3224	3575.5	7988.9	5796.1	11493
LysoPE 18:2	C23H44NO7P	Lipids_Glycerophospholipids	478.1	337.8	8.95	477.1	[M+H]+	1009500	988150	834710	366920	484320	476880	1028700	827630	1652500
LysoPC 18:1	C26H52NO7P	Lipids_Glycerophospholipids	522.1	125.5	9.04	521.1	[M+H]+	2369800	1954400	1640800	2717700	3616700	4757800	5992600	4959700	10403000
LysoPE 18:0	C23H48NO7P	Lipids_Glycerophospholipids	482.1	341.9	9.8	481.1	[M+H]+	710400	220540	437310	35842	29945	26715	391190	395710	646810
Punicic acid	C18H30O2	Lipids_Fatty acids	279.3	201.5	8.91	278.3	[M+H]+	19427000	17616000	17312000	2753200	4123900	5813900	5381800	4011400	7933700
MAG (18:2)	C21H38O4	Lipids_Glycerolipids	355.1	337.9	10.45	354.1	[M+H]+	805930	524600	462410	180580	237380	296990	332750	256860	571490
N'-Feruloyl putrescine	C14H20N2O3	Phenolamides	265.1	177.5	2.44	264.1	[M+H]+	74178	75065	52204	44098	9	9	9	9	9
N-Feruloyl putrescine	C14H20N2O3	Phenolamides	265.1	177.5	2.44	264.1	[M+H]+	173160	218260	203980	71680	92496	38244	42340	47071	28012
Lysine butyrate	C10H22N2O4	Amino acid derivatives	235.1	118.4	0.77	234.1	[M+H]+	1803.4	9	9	4716.5	9	1670.4	169040	92925	127550
iP7G	C16H23N5O5	Nucleotide and its derivatives	366.2	203.5	0.81	365.2	[M+H]+	304000	270870	360460	1762700	1845900	1453300	2943200	3018100	3951200
Adenosine 5'-monophosphate	C10H14N5O7P	Nucleotide and its derivatives	348.2	136.4	1.14	347.2	[M+H]+	2480200	2000600	1843600	8822000	6927100	6985900	8249100	8662500	6953100
Guanosine 5'-monophosphate	C10H14N5O8P	Nucleotide and its derivatives	364.1	152.5	1.15	363.1	[M+H]+	110890	99170	73009	280140	229480	122840	292190	236890	181740
Indole	C8H7N	Indole derivatives	118	58.2	2.47	117	[M+H]+	7694100	6992000	6812500	4721200	4243400	3884500	4975400	4396600	3257800
O-Feruloyl 2-hydroxylcoumarin	C19H14O6	Coumarins	339.1	177.5	3.21	338.1	[M+H]+	118660	142780	139360	84174	103140	65717	95045	111520	76421
Phellodensin F	C26H30O10	Others	503.2	311.8	3.74	502.2	[M+H]+	196150	169170	144410	64294	47333	43881	23550	26262	18075
8-Methyl-2-oxo-4-phenyl-2H-chromen-7-yl 4-(hexyloxy)benzoate	C29H28O5	Benzoic acid derivatives	457.2	191.5	4.51	456.2	[M+H]+	151460	118690	113640	46950	48406	33458	29314	42764	44360
N-Lauryldiethanolamine	C16H35NO2	Others	275.1	258.1	5.98	274.1	[M+H]+	205950	146540	140990	135320	113700	111900	97332	111410	118070
Phytocassane D	C20H28O3	Terpenoids	317.1	299.9	7.28	316.1	[M+H]+	20298	19037	26411	5284.8	7261	5810.4	6245.4	4927.1	12483
Octadecadien-6-ynoic acid	C18H28O2	Lipids_Fatty acids	277.2	137.5	8.04	276.2	[M+H]+	11346	41642	9877	10337	9274.5	10015	11269	13239	126400
MAG (18:3) isomer3	C21H36O4	Lipids_Glycerolipids	353.3	335.8	8.55	352.3	[M+H]+	128480	105600	108710	160410	181790	148170	287770	239490	880000
MGMG (18:2) isomer1	C27H48O9	Lipids_Glycerolipids	534.4	262.9	9.15	533.4	[M+H]+	133930	113080	95774	140470	137670	158770	1557700	1199200	2068900
Octadeca-11E,13E,15Z-trienoic acid	C18H30O2	Lipids_Fatty acids	279.2	149.4	9.64	278.2	[M+H]+	49223000	35689000	37513000	18856000	23673000	25157000	39492000	34883000	46092000
Phthalic anhydride	C8H4O3	Others	149	121.3	9.64	148	[M+H]+	13598000	9482900	10435000	5483100	6584600	7148600	10837000	10005000	14349000
MAG (18:3) isomer4	C21H36O4	Lipids_Glycerolipids	353.1	173.7	9.85	352.1	[M+H]+	21703	13996	10467	6681.3	6133.5	7641	6387.2	6768.4	11008
O-Phosphocholine	C5H15ClNO4P	Cholines	184	83.2	0.78	183	[M+H]+	1145700	1391700	1087200	1623200	1565600	1525700	2063900	1744500	2316100
10-Formyl-THF	C20H23N7O7	Others	474.2	327.8	2.42	473.2	[M+H]+	13030000	12107000	12227000	10580000	10430000	9911300	12189000	10973000	8022500
LysoPC 10:0	C18H39NO7P+	Lipids_Glycerophospholipids	412.3	184.7	5.64	411.3	[M+H]+	12588	11026	7925.4	2755.9	3825.3	5980.3	18505	10668	20680
Cocamidopropyl betaine	C19H38N2O3	Others	343.1	240.9	6.53	342.1	[M+H]+	2776400	2424200	1859500	1162200	1274000	957800	869130	1421800	1681900
4-Hydroxysphinganine	C18H39NO3	Lipids_Fatty acids	318.3	300.9	6.82	317.3	[M+H]+	5109800	2452600	4075500	1381600	2126600	2557600	2847400	2041800	4242200
Phytocassane C	C20H30O3	Terpenoids	319.1	301.9	6.82	318.1	[M+H]+	251650	108090	178510	54792	89853	106430	103900	72873	200930
LysoPC 19:0	C27H56NO7P	Lipids_Glycerophospholipids	538.1	184.5	6.87	537.1	[M+H]+	3641.3	6172.1	4345.9	9750.2	13102	16584	104520	58727	94665
DGMG (18:1)	C33H60O14	Lipids_Glycerolipids	694.1	335.8	7.53	693.1	[M+H]+	111470	98804	94508	56866	90397	77443	75071	58992	274280
LysoPC 15:1	C23H46NO7P	Lipids_Glycerophospholipids	480.1	184.5	7.66	479.1	[M+H]+	33848	29265	25247	22237	34560	35552	94309	70373	120470
LysoPC 15:0	C23H48NO7P	Lipids_Glycerophospholipids	482.3	184.5	8.2	481.3	[M+H]+	1102900	852850	862860	725560	776360	851570	3058100	2020200	3784500
MAG (18:3) isomer2	C21H36O4	Lipids_Glycerolipids	353.1	261.8	8.33	352.1	[M+H]+	19682	14449	14439	11868	11340	9359.6	9	7467.5	9
MAG (18:1) isomer1	C21H40O4	Lipids_Glycerolipids	357.2	339.9	8.69	356.2	[M+H]+	405610	324700	305590	71924	112180	108060	113600	100980	492980
PC 19:2/16:0	C43H83NO8P	Lipids_Glycerophospholipids	772.1	478.4	8.73	771.1	[M+H]+	776.81	9	587.81	2238.4	6980.5	13789	24169	15045	41405
MGMG (18:2) isomer2	C27H48O9	Lipids_Glycerolipids	534.1	338	8.99	533.1	[M+H]+	8905	8517.7	6849.6	12863	8134.4	5828.5	18681	16667	35391
LysoPC 18:0 (2n isomer)	C26H54NO7P	Lipids_Glycerophospholipids	524.1	507.4	8.84	523.1	[M+H]+	150960	125480	112170	91753	117900	144850	309680	249560	495470
LysoPC 17:0	C25H52NO7P	Lipids_Glycerophospholipids	510.1	510.4	9.29	509.1	[M+H]+	490830	212140	273170	167210	170750	204720	403940	314160	759830
MAG (18:3) isomer1	C21H36O4	Lipids_Glycerolipids	353.2	261.8	10	352.2	[M+H]+	2637900	1986100	1748600	782690	1069900	1401000	2071600	1261400	3937800
4-Hydroxy-3-methoxymandelate	C9H10O5	Organic acids	197	135.1	0.7	198	[M-H]-	30061	23655	33365	42072	27471	37000	33405	33003	19003
2-Deoxyribose 1-phosphate	C5H11O7P	Carbohydrates	213.1	78.9	0.97	214.1	[M-H]-	48187	75508	67725	56863	62447	76978	56848	66232	102560
5-O-Feruloyl quinic acid glucoside	C23H30O14	Quinate and its derivatives	529.1	355.9	2.23	530.1	[M-H]-	6499	5868.4	6746.5	5078.3	5165.8	6775.6	3096.9	5516	4158.6
Syringaldehyde O-glucoside	C15H20O9	Others	345.1	167.2	2.35	346.1	[M-H]-	15413	19680	19601	28060	23697	22731	34234	34008	20045
N-Acetylmethionine	C7H13NO3S	Amino acid derivatives	190.1	84	2.43	191.1	[M-H]-	33391	30981	35087	7654.5	8224.6	9566.9	8355.4	7416.1	5805.3
Gallocatechin-catechin	C30H26O13	Catechin derivatives	593.1	549.4	3.49	594.1	[M-H]-	13779	20292	20264	26781	33530	26781	32689	40078	28322
Acetyl tryptophan	C13H14N2O3	Amino acid derivatives	245	203.2	3.83	246	[M-H]-	14068	18080	15261	22287	46739	22116	57584	41018	21443
3,4-Dimethoxycinnamic acid	C11H12O4	Hydroxycinnamoyl derivatives	207.1	192.1	5.49	208.1	[M-H]-	32086	35211	47437	22400	25708	31412	24623	24890	34688
Lauric acid (C12:0)	C12H24O2	Lipids_Fatty acids	199	181.3	9.62	200	[M-H]-	65776	68523	73529	37004	51557	65821	87366	72882	86714
Myristoleic acid (C14:1)	C14H26O2	Lipids_Fatty acids	225	207.2	10	226	[M-H]-	39830	41575	56914	65966	42589	59770	48604	58832	52680
D(+)-Melezitose O-rhamnoside	C24H42O20	Carbohydrates	649.1	503.3	0.74	650.1	[M-H]-	1153600	1535200	1119200	692630	598210	611710	216110	317300	250620
Anthranilate O-hexosyl-O-hexoside	C19H27NO12	Benzoic acid derivatives	460.1	118.2	0.74	461.1	[M-H]-	1049600	974570	945710	472810	653920	615820	632770	657470	550840
Argininosuccinate	C10H18N4O6	Organic acids	289.1	191.2	0.69	290.1	[M-H]-	16082	18881	16443	12814	15188	17028	11458	15040	10569
4-hydroxycoumarin di-glucoside	C21H26O13	Coumarins	485.1	323.3	3.33	486.1	[M-H]-	14670	19381	21432	12564	15438	14991	15226	14063	7655.9
9,10-EODE	C18H32O3	Lipids_Fatty acids	295	183.3	8.92	296	[M-H]-	7671300	9180300	10871000	1545100	2676600	4084400	4460900	3280000	4105500
9-HOTrE	C18H30O3	Lipids_Fatty acids	293	275.4	8.37	294	[M-H]-	433380	531490	616260	72560	126520	151550	136200	109510	135230
9-KODE	C18H30O3	Lipids_Fatty acids	293.2	249.9	9.12	294.2	[M-H]-	26245	27879	31258	10890	15432	20383	21957	23854	23289
9-HpOTrE	C18H30O4	Lipids_Fatty acids	309.1	291.4	7.5	310.1	[M-H]-	28905	47580	27553	26459	25741	36034	30762	45871	38068
13-HOTrE(r)	C18H30O3	Lipids_Fatty acids	293	193.2	7.77	294	[M-H]-	122390	160890	131030	155730	146070	195080	193610	236950	163630
4-Methoxycinnamic acid	C10H10O3	Hydroxycinnamoyl derivatives	177	145.2	5.43	178	[M-H]-	10350	11943	17360	2815.2	3968.2	4224.5	2884.6	3977.4	4181.4
12,13-EODE	C18H32O3	Lipids_Fatty acids	295	277.5	9.7	296	[M-H]-	18722	54997	32390	17561	23797	38986	66720	51886	54517
13-HPODE	C18H32O4	Lipids_Fatty acids	311.1	293.4	7.82	312.1	[M-H]-	465380	556540	606440	185660	303010	412190	330500	263440	340420
Citramalate	C5H8O5	Organic acids	147	85	0.92	148	[M-H]-	1835400	1782800	2045200	1913500	1846000	1746500	1735700	2088100	1411700
Protocatechuic acid O-glucoside	C13H16O9	Catechin derivatives	315.1	153.2	2.53	316.1	[M-H]-	22612000	23886000	25460000	22153000	21649000	21950000	27332000	25059000	21448000
3-O-Feruloyl quinic acid glucoside	C23H30O14	Quinate and its derivatives	529	329.3	2.23	530	[M-H]-	3754.7	3603.8	7331.1	3146.1	2977.5	2037.9	9	2852.7	4212.3
Syringaldehyde	C9H10O4	Benzoic acid derivatives	181.1	151.1	4.02	182.1	[M-H]-	128870	139750	136540	365210	406940	455970	439750	446370	514760
3(2'-Chlorophenyl)-7-hydroxy-4-phenylcoumarin	C21H13ClO3	Coumarins	347.1	329.3	5.74	348.1	[M-H]-	7745.2	9315.7	10278	6557.3	6570.6	8471.6	7005.9	8280.5	7224.1
Camptothecin	C20H16N2O4	Alkaloids	347.1	319.3	4.55	348.1	[M-H]-	8628.4	10622	13250	23515	21454	22912	29410	28143	19438
Tricin	C17H14O7	Flavone	329	314.2	5.68	330	[M-H]-	15903	17389	18834	21869	24007	27226	36769	45786	30940
L-Glutamine O-hexside	C11H20N2O8	Amino acid derivatives	307	145.2	0.73	308	[M-H]-	266490	301930	319250	1310500	1033100	1454500	607490	589500	611170
L-Glutamic acid O-glucoside	C11H19NO9	Amino acid derivatives	308.1	128.2	0.72	309.1	[M-H]-	42769	58201	49236	205340	140490	202100	141330	119720	115210
Maltotetraose	C24H42O21	Carbohydrates	665.1	485.3	0.77	666.1	[M-H]-	401370	564880	406920	364810	495620	432950	387460	265810	297190
Kynurenic acid O-hexside	C16H17NO8	Organic acids	350.1	144.2	1.78	351.1	[M-H]-	34785	30330	33607	42834	29826	35689	63876	36928	41200
2,5-dihydroxy benzoic acid O-hexside	C13H16O9	Benzoic acid derivatives	315.1	152.1	1.9	316.1	[M-H]-	25314000	28961000	29009000	19779000	19693000	21758000	23526000	22847000	21108000
3-(2-Naphthyl)-D-alanine	C13H13NO2	Amino acid derivatives	214.1	134.2	3.69	215.1	[M-H]-	724460	1278300	508970	919820	551030	932050	405010	362510	280160
Uridine 5'-diphospho-D-glucose	C15H24N2O17P2	Nucleotide and its derivatives	565.1	323.3	1.12	566.1	[M-H]-	465630	562160	495990	224560	167870	159390	98049	87713	82453
Gallic acid O-Hexoside	C13H16O10	Benzoic acid derivatives	331	313.7	2.09	332	[M-H]-	121080	122840	141920	80634	91838	87435	102130	105520	78044
Caftaric acid	C13H12O9	Hydroxycinnamoyl derivatives	311.1	149.2	2.19	312.1	[M-H]-	39299	44199	45376	36402	41166	34073	45570	35545	29821
Disinapoyl hexoside	C28H32O14	Hydroxycinnamoyl derivatives	591.1	367.4	4.88	592.1	[M-H]-	1789.1	3150.3	2342.1	3176	4135.2	2910.9	3552.2	2879.5	3054.1
4-O-Caffeoyl quinic acid	C16H18O9	Quinate and its derivatives	353.1	191.2	2.91	354.1	[M-H]-	53575	49015	62258	52669	52693	51239	64181	67114	42587
1-O-beta-D-Glucopyranosyl sinapate	C17H22O10	Hydroxycinnamoyl derivatives	385.1	223.2	3.15	386.1	[M-H]-	1025500	1315800	1524300	723220	718060	734320	768360	837430	457950
Luteolin O-hexosyl-O-hexosyl-O-hexoside	C33H40O21	Flavone	771.1	609.5	2.53	772.1	[M-H]-	116300	103070	130540	86124	100840	104340	115800	100660	82484
Cyanidin O-syringic acid	C24H19O10+	Anthocyanins	465.1	285.3	2.5	466.1	[M-H]-	29660000	30339000	38186000	6376400	6440200	5800700	3953600	3733500	3178000
Hesperetin C-hexoside O-hexoside	C28H34O16	Flavone C-glycosides	625.1	463.4	2.17	626.1	[M-H]-	5813.9	8124.8	5253.1	749980	800100	794780	1388000	1667100	1270200
Hesperetin O-hexosyl-O-hexoside	C28H34O16	Flavanone	625.2	463.3	2.29	626.2	[M-H]-	16740	27545	20474	17202	21223	17328	27195	33510	16593
Hesperetin O-malonylhexoside	C25H26O14	Flavanone	549.2	387.3	3.99	550.2	[M-H]-	76166	86048	96965	68864	68954	73575	94260	83605	62789
Acacetin O-acetyl hexoside	C24H24O11	Flavone	487.1	283.2	2.57	488.1	[M-H]-	27984	31501	37004	21823	16470	32424	56863	44115	47386
Chrysoeriol 5-O-hexoside	C22H22O11	Flavone	461.1	285.2	3.8	462.1	[M-H]-	1325100	1711400	1665400	847600	936360	937250	967490	930550	968410
Chrysoeriol O-acetylhexoside	C24H24O12	Flavone	503.1	341.3	3.94	504.1	[M-H]-	138540	219120	233930	97777	91712	89643	93579	119640	94243
Chrysoeriol 7-O-hexoside	C22H22O11	Flavone	461.1	460.9	4.23	462.1	[M-H]-	1061500	1260600	1296000	845040	883970	963900	819540	962270	826180
Isorhamnetin O-acetyl-hexoside	C24H24O13	Flavonol	519.1	315.3	4.28	520.1	[M-H]-	1531200	1668100	1945400	1049400	1359500	1225700	998450	1038400	807440
Eriodictyol C-hexoside	C21H22O11	Flavone C-glycosides	449.1	329.3	3.3	450.1	[M-H]-	469580	564470	575700	387510	446760	393480	444960	426700	372850
Luteolin C-hexoside	C21H20O11	Flavone C-glycosides	447.1	327.3	3.37	448.1	[M-H]-	15133	16957	13996	26339	28794	31902	33475	39446	20712
Quercetin O-acetylhexoside	C23H22O13	Flavonol	505.1	301.2	3.91	506.1	[M-H]-	5150600	6058400	5867200	3717100	3836400	4244900	3514800	3901000	2709500
Tricin O-saccharic acid	C23H22O14	Flavone	521.1	329.3	3.74	522.1	[M-H]-	485410	536030	619120	521170	547460	531360	596930	533550	408420
Tricin 5-O-hexoside	C23H24O12	Flavone	491.1	329.3	3.94	492.1	[M-H]-	148430	71819	154820	150000	143890	175310	147310	150680	143390
Tricin di-O-hexoside	C29H34O17	Flavone	653.1	593.4	4.08	654.1	[M-H]-	33509	39648	56962	39373	40498	52490	54488	58286	34912
Tricin 4'-O-(syringyl alcohol) ether 5-O-hexoside	C32H34O15	Flavonolignan	657.1	495.3	4.51	658.1	[M-H]-	17884	29374	38192	22698	30883	29127	34456	31105	17458
O-p-coumaroyl-O-salicyloyl quinic acid	C23H22O10	Quinate and its derivatives	457.1	163.2	1.45	458.1	[M-H]-	23538	33961	32346	28903	25678	21887	16603	24443	18747
p-Coumaroyl quinic acid O-glucuronic acid	C22H26O14	Quinate and its derivatives	513.1	191.2	1.82	514.1	[M-H]-	36080	29109	20101	57654	53018	37761	42108	51804	36451
Homovanilloyl quinic acid	C16H20O9	Quinate and its derivatives	355.1	181.2	1.93	356.1	[M-H]-	20116	14710	21552	26088	27624	27934	33827	40047	28257
Quinic acid O-glucuronic acid	C13H20O12	Quinate and its derivatives	369	191.1	2.09	370	[M-H]-	405940	463520	438770	493800	518220	539470	664840	588310	441340
Quinic acid O-di-glucuronic acid	C19H28O18	Quinate and its derivatives	543.1	191.2	1.99	544.1	[M-H]-	29862	35270	32247	27302	14588	25004	22855	22727	19852
5-O-p-coumaroyl quinic acid O-hexoside	C22H28O13	Quinate and its derivatives	499.1	163.2	2.18	500.1	[M-H]-	51647	50645	52937	44232	40290	43759	34377	45838	41731
Eudesmoyl quinic acid	C17H22O10	Quinate and its derivatives	385.1	152.2	2.19	386.1	[M-H]-	6864.1	2826.3	8362.9	21205	21517	25817	25791	25423	15815
3-O-p-coumaroyl quinic acid O-hexoside	C22H28O13	Quinate and its derivatives	499.2	173.2	2.45	500.2	[M-H]-	7391.7	9	2474.7	30491	38269	31640	53552	42785	69148
5-O-p-coumaroyl shikimic acid O-hexoside	C22H26O12	Quinate and its derivatives	481.1	445.4	2.52	482.1	[M-H]-	1267900	1277500	1433600	357350	321720	303720	163470	222160	143220
1-O-p-Coumaroyl quinic acid	C16H18O8	Quinate and its derivatives	337.1	155.8	2.84	338.1	[M-H]-	66710	64787	88149	51341	68668	53626	56504	64820	45749
3-O-p-Coumaroyl quinic acid	C16H18O8	Quinate and its derivatives	337.1	190.9	3.46	338.1	[M-H]-	3745200	4364600	5119100	2991700	2884500	3085600	3127300	3657500	2453700
Glucarate O-Phosphoric acid	C6H11PO11	Carbohydrates	289.1	97	1.09	290.1	[M-H]-	1507900	1304500	1363100	1705800	1319500	1126600	1412800	935770	1198500
Trehalose 6-phosphate	C12H23O14P	Carbohydrates	421.1	241.2	0.69	422.1	[M-H]-	35647	23983	21268	53162	33637	50796	122790	79801	69836
6,7-dihydroxycoumarin 7-O-quinic acid	C16H16O9	Coumarins	351.1	132.6	2.44	352.1	[M-H]-	66196	84173	102390	42792	49663	33073	58486	73574	50554
Diethyl phosphate	C4H11O4P	Organic acids	153	78.9	1.61	154	[M-H]-	929160	1316700	1391500	1819200	1043800	1548000	1134900	1154700	929270
2-Isopropylmalate	C7H12O5	Organic acids	175.1	131.3	2.74	176.1	[M-H]-	1795300	1988400	2118100	1299000	1222800	1172100	1215500	1285800	1050600
Syringic acid O-glucoside	C15H20O10	Benzoic acid derivatives	359.1	197.1	2.34	360.1	[M-H]-	3597300	4181200	4302100	3747300	3611300	3748600	4308000	4269800	3279500
Vanillic acid	C8H8O4	Benzoic acid derivatives	167	152.1	3.29	168	[M-H]-	318960	421900	456190	994900	1044700	1181500	1403100	1301200	1039100
LysoPE 16:0	C21H44NO7P	Lipids_Glycerophospholipids	452	255.3	8.69	453	[M-H]-	14758000	10239000	17139000	15203000	20880000	23842000	30817000	24709000	26740000
LysoPE 18:1	C23H46NO7P	Lipids_Glycerophospholipids	478.1	281.4	8.99	479.1	[M-H]-	6466500	8069600	9876100	1195300	1690800	1991600	3895100	3083900	3886700
LysoPE 18:1 (2n isomer)	C23H45NO7P	Lipids_Glycerophospholipids	478.1	281.3	8.81	479.1	[M-H]-	2734300	3024700	3585200	967310	1346300	1186000	5141600	4586300	3586800
Glutathione oxidized	C20H32N6O12S2	Amino acid derivatives	611.1	306.2	1.14	612.1	[M-H]-	143810	141190	122580	105750	77757	68308	56166	59707	57989
Quinacyl syringic acid	C16H20O10	Quinate and its derivatives	371.1	179.2	1.9	372.1	[M-H]-	25618	22245	25576	24584	30985	31446	34287	37048	27474
Di-O-methylquercetin	C17H14O7	Flavonol	329.1	314.3	5.86	330.1	[M-H]-	4975300	6297300	7561900	5596300	7978800	10784000	10470000	8978500	7670800
α-Linolenic acid	C18H30O2	Lipids_Fatty acids	277.1	233.7	10.56	278.1	[M-H]-	8266.6	8396	10481	6389.5	10525	13789	14872	13247	19477
2'-Deoxyinosine-5'-monophosphate	C10H13N4O7P	Nucleotide and its derivatives	333.1	137	0.67	332.1	[M+H]+	45334000	43380000	39619000	15703000	13657000	14574000	7061500	6779000	10889000
6-Methylmercaptopurine	C6H6N4S	Nucleotide and its derivatives	167.1	121	1.96	166.1	[M+H]+	8932400	8663200	8802100	4974800	4950500	4662900	4986900	4878700	3831700
Adenosine O-ribose	C15H21N5O8	Nucleotide and its derivatives	400.2	136.1	2.05	399.2	[M+H]+	562910	527750	539130	230950	231630	211240	319400	252570	198050
Succinyladenosine	C14H17N5O8	Nucleotide and its derivatives	384.1	252.2	2.19	383.1	[M+H]+	6146000	5690900	5410200	3681200	3731200	3587600	5076200	4192700	3266400
LysoPC 20:4	C28H50NO7P	Lipids_Glycerophospholipids	544.4	544.4	8.89	543.4	[M+H]+	231970	223880	175780	152080	203690	269880	629310	494710	919710
4'-Hydroxy-5,7-dimethoxyflavanone	C37H40O15	Flavanone	299.1	74.8	6.74	300.1	[M-H]-	48225	75292	65665	114460	151340	134860	85879	73847	50402
Spermine	C10H26N4	Phenolamides	203	112	0.6	202	[M+H]+	2738900	2695700	2740200	2261300	2345800	2200300	2557900	2451500	3441400
LysoPC 14:0 (2n isomer)	C22H46NO7P	Lipids_Glycerophospholipids	468.3	450.5	7.5	467.3	[M+H]+	790430	691660	713490	243800	348570	411250	1320400	886440	1282300
LysoPC 16:0 (2n isomer)	C24H50NO7P	Lipids_Glycerophospholipids	496.3	478.3	8.57	495.3	[M+H]+	10592000	8542200	8308100	24219000	33884000	46691000	75608000	54926000	97905000
LysoPC 18:0	C26H54NO7P	Lipids_Glycerophospholipids	524.4	507.4	9.69	523.4	[M+H]+	793800	378150	580530	531000	656300	827470	2835300	2660200	4666300
LysoPC 20:1 (2n isomer)	C28H56NO7P	Lipids_Glycerophospholipids	550.4	245.1	9.81	549.4	[M+H]+	61471	51374	47651	37114	40269	44974	84484	79416	117800
LysoPC 20:1	C28H56NO7P	Lipids_Glycerophospholipids	550.4	245.1	9.9	549.4	[M+H]+	56282	46998	51874	39642	39515	49386	89192	85234	122250
LysoPE 14:0 (2n isomer)	C19H40NO7P	Lipids_Glycerophospholipids	424.2	285.8	7.37	425.2	[M-H]-	56693	60937	71858	26780	39109	38874	95578	69644	71733
LysoPE 16:0 (2n isomer)	C21H44NO7P	Lipids_Glycerophospholipids	452.3	255.3	8.55	453.3	[M-H]-	993410	740920	1028800	1702200	2757200	3205100	5191200	3878200	5275700
Hesperetin 7-O-neohesperidoside	C28H34O15	Flavanone	609.2	301.3	4.03	610.19	[M-H]-	1571100	1715400	1963500	1830300	1982300	1887900	1927800	1915200	1366200
L-Homocitrulline	C7H15N3O3	Amino acids	190.1	84	0.83	189.111	[M+H]+	2374300	2036500	2558900	1888800	1791400	1543900	1493100	1551600	1882600
Purine	C5H4N4	Nucleotide and its derivatives	121	121	1.42	120.044	[M+H]+	192300	197270	200950	117960	134730	135050	120080	136460	106500
L-Citrulline	C6H13N3O3	Amino acids	176.1	98.9	0.76	175.096	[M+H]+	28712000	21522000	21459000	40144000	35988000	41464000	27838000	29100000	25897000
L-Serine	C3H7NO3	Amino acids	104	73.9	0.72	105.043	[M-H]-	378340	466630	433960	289500	298570	260400	270710	302170	187920
L-Aspartic acid	C4H7NO4	Amino acids	134.1	74	0.74	133.037	[M+H]+	1183600	1469600	1678000	1971800	1450900	1680300	1967000	1978800	1947200
L-Glutamic acid	C5H9NO4	Amino acids	148.1	83.9	0.83	147.053	[M+H]+	17100000	13848000	16326000	14221000	12317000	13496000	16257000	14169000	18707000
L-Leucine	C6H13NO2	Amino acids	132.1	86	1.2	131.095	[M+H]+	4768000	4603500	4637300	3092700	3084600	2888700	3143000	3272300	3080400
L-Phenylalanine	C9H11NO2	Amino acids	164.1	147.1	1.97	165.079	[M-H]-	24026000	25285000	26906000	15467000	14703000	14420000	17028000	16025000	13781000
L-Threonine	C4H9NO3	Amino acids	120	73.9	0.81	119.058	[M+H]+	1140800	903710	963460	1240000	1171700	1209100	1335300	1304200	1746800
L-(+)-Lysine	C6H14N2O2	Amino acids	147	83.2	0.68	146.106	[M+H]+	183740	169780	164920	104240	106830	108330	137970	117570	120450
Uridine	C9H12N2O6	Nucleotide and its derivatives	245.1	113	1.19	244.07	[M+H]+	12704000	12366000	12820000	4526700	5750300	5420500	8921500	8221500	7512000
L-(-)-Tyrosine	C9H11NO3	Amino acids	182.1	136.1	1.13	181.074	[M+H]+	2889900	2812700	2734300	1808600	2090000	1550200	2296900	2058900	1589200
Thymine	C5H6N2O2	Nucleotide and its derivatives	127	110	1.56	126.043	[M+H]+	323750	342390	284320	277420	256160	239500	259560	269250	233880
Hypoxanthine	C5H4N4O	Nucleotide and its derivatives	137	110	1.13	136.038	[M+H]+	777410	789540	804660	421500	592150	323990	927820	750160	652890
L-Histidine	C6H9N3O2	Amino acids	154.1	92.9	0.7	155.07	[M-H]-	455830	430510	507770	289730	247760	241480	204020	202960	151340
Cytosine	C4H5N3O	Nucleotide and its derivatives	112	95	0.75	111.043	[M+H]+	513840	522720	487950	368000	389460	300370	894570	715670	883150
L-Valine	C5H11NO2	Amino acids	118.1	71.8	0.84	117.079	[M+H]+	13301000	12504000	12593000	9966900	9967900	9168200	11532000	10805000	10134000
Adenine	C5H5N5	Nucleotide and its derivatives	136.1	136.1	1.12	135.054	[M+H]+	35529000	39544000	40353000	19869000	19206000	17479000	19352000	19518000	20325000
L-Isoleucine	C6H13NO2	Amino acids	132	85.9	1.23	131.095	[M+H]+	5574900	5651900	5520400	3761700	3794800	3368400	3596500	3718500	3256300
L-(+)-Arginine	C6H14N4O2	Amino acids	173.1	131.1	0.71	174.112	[M-H]-	6250500	6188100	6388400	3867700	3427100	3750500	2504000	2764400	2314700
2-Aminoethanesulfinic acid	C2H7NO2S	Organic acids	110	64.9	0.76	109.02	[M+H]+	12330	6726.8	4893.1	41096	31219	44712	47718	44763	65276
2,3-dimethylsuccinic acid	C6H10O4	Amino acid derivatives	145.1	101	2.63	146.058	[M-H]-	245590	266320	266160	376050	395530	376510	429610	442450	331150
DL-homocysteine	C4H9NO2S	Amino acids	136	89.9	0.81	135.035	[M+H]+	248550	264740	334970	197630	247570	172930	213770	204290	241250
N-Acetyl-L-glutamic acid	C7H11NO5	Amino acid derivatives	188.1	102	1.16	189.064	[M-H]-	465520	384240	373820	1010200	963490	941280	976360	955190	1014100
5-Methylcytosine	C5H7N3O	Nucleotide and its derivatives	126.1	126.1	1.13	125.059	[M+H]+	34727	39987	32955	38817	33961	35394	65330	45955	58092
(-)-3-(3,4-Dihydroxyphenyl)-2-methylalanine	C10H13NO4	Amino acid derivatives	212.2	166.1	1.22	211.084	[M+H]+	43683	32066	27165	94298	107350	96236	80265	87984	106860
Pyrrole-2-carboxylic acid	C5H5NO2	Amino acid derivatives	110.1	65.9	2.88	111.032	[M-H]-	4493.9	3398	3196.9	29906	25917	27892	36600	36098	33931
5-Aminovaleric acid	C5H11NO2	Amino acid derivatives	118.2	101	0.8	117.079	[M+H]+	80687	41885	72305	82589	91306	88673	53267	86429	106070
N6-Acetyl-L-lysine	C8H16N2O3	Amino acid derivatives	189.2	84	1.02	188.116	[M+H]+	23138000	17353000	19882000	16345000	14063000	13956000	14346000	15501000	15166000
Glycyl-L-proline	C7H12N2O3	Amino acid derivatives	173.2	116.1	0.79	172.085	[M+H]+	11738	7330.4	12059	8564.7	6258.4	13016	11322	9666.1	9968
D-Alanyl-D-Alanine	C6H12N2O3	Amino acid derivatives	159.2	88	0.75	160.085	[M-H]-	4183.5	3300.3	3050.1	8889.9	4801.5	6122.8	7277.4	6390.9	4730.8
Asp-phe	C13H16N2O5	Amino acid derivatives	279.3	147.1	2.44	280.106	[M-H]-	11294	8034.1	11143	7975.5	8185.8	7103.4	7255.3	6651.9	5930.9
Nα-Acetyl-L-glutamine	C7H12N2O4	Amino acid derivatives	187.2	127.1	1.17	188.08	[M-H]-	280540	302710	303460	362410	376270	366440	332950	411530	353150
L-Homoserine	C4H9NO3	Amino acids	118.1	101	0.74	119.058	[M-H]-	52895	70423	58946	43823	43677	51581	59984	58580	36645
β-Nicotinamide mononucleotide	C11H15N2O8P	Nucleotide and its derivatives	335.1	122.8	0.79	334.057	[M+H]+	407800	415650	392330	79195	57751	54699	22045	27118	27779
N-γ-Acetyl-N-2-Formyl-5-methoxykynurenamine	C13H16N2O4	Amino acid derivatives	263.1	189	3.78	264.111	[M-H]-	98619	99044	130700	97348	108630	94030	129920	112960	59572
1-Methylxanthine	C6H6N4O2	Nucleotide and its derivatives	165.1	165.1	2.02	166.049	[M-H]-	9	9	9	44430	42540	56557	74652	30998	28550
N-Propionylglycine	C5H9NO3	Amino acid derivatives	130.1	73.8	1.28	131.058	[M-H]-	458960	401600	390830	317260	310830	380420	373200	297470	374260
Phenylacetyl-L-glutamine	C13H16N2O4	Amino acid derivatives	263.1	145.1	3.16	264.111	[M-H]-	4472.1	2398.8	1845.6	5548.3	5383.1	5680.5	9448.4	6908.9	7270
1-Methylhistidine	C7H11N3O2	Amino acid derivatives	170.1	124.1	0.72	169.085	[M+H]+	84049	74495	61823	65133	74912	58789	137360	76530	86000
2-Hydroxy-6-aminopurine	C5H5N5O	Nucleotide and its derivatives	152.1	135.1	0.85	151.049	[M+H]+	2160500	1925900	1871200	1522500	1463300	1500200	2152100	1682100	1927800
N-Glycyl-L-leucine	C8H16N2O3	Amino acid derivatives	189.1	86	1.92	188.116	[M+H]+	636890	591350	644860	881790	842940	782340	974610	879620	878850
Kaempferol	C15H10O6	Flavonol	285	214	5.68	286.048	[M-H]-	23252	19520	22179	33698	40791	49207	72338	71525	89570
Quercetin 3-O-rutinoside	C27H30O16	Flavonol	609.2	609.1	3.62	610.153	[M-H]-	29688000	33589000	34872000	27588000	28229000	29906000	30189000	32578000	21654000
Quercetin	C15H10O7	Flavonol	301	151.1	5.08	302.043	[M-H]-	5202400	5270000	5212600	15795000	18589000	20583000	26549000	29557000	31405000
Catechin	C15H14O6	Catechin derivatives	291.1	139.1	2.97	290.079	[M+H]+	8921300	7979600	7362800	14118000	13706000	12784000	16119000	14838000	11892000
3-Hydroxybutyrate	C4H8O3	Organic acids	103	103	1.39	104.047	[M-H]-	225680	278130	279110	236620	220470	243730	328430	311590	304600
L-Asparagine	C4H8N2O3	Amino acids	131.1	71.8	0.73	132.054	[M-H]-	757840	725920	741510	740220	685080	637480	431830	596640	473420
Adenosine	C10H13N5O4	Nucleotide and its derivatives	268.1	136.1	1.88	267.097	[M+H]+	1664500	1724000	1565900	3315600	3626800	3336300	5713600	4629800	2542500
N-(3-Indolylacetyl)-L-alanine	C13H14N2O3	Amino acid derivatives	247.1	130.1	4.03	246.1	[M+H]+	40148	31185	24090	23330	12577	18413	13885	18692	14792
Kynurenic acid	C10H7NO3	Organic acids	188	144.1	2.71	189.043	[M-H]-	108920	138070	128020	141790	143130	160830	220090	192690	159620
2–furoic acid	C5H4O3	Organic acids	111	79.9	2.17	112.016	[M-H]-	9	9	9	7444700	7319100	7968600	9394900	10034000	9863500
Benzoic acid	C7H6O2	Benzoic acid derivatives	123	76.9	4.53	122.037	[M+H]+	129310	81036	63546	127960	130570	142200	94269	102330	247920
Glutaric acid	C5H8O4	Organic acids	131	86.9	1.9	132.042	[M-H]-	231180	246270	246990	556700	550190	584590	652080	668900	605430
Adipic acid	C6H10O4	Organic acids	145.1	80.9	2.63	146.058	[M-H]-	224980	269100	279100	406310	407310	435240	446760	501240	324950
Azelaic Acid	C9H16O4	Organic acids	187.1	125.1	4.43	188.105	[M-H]-	8541100	22429000	9738400	15679000	19052000	26134000	22505000	19554000	20783000
N-Acetyl-l-leucine	C8H15NO3	Amino acid derivatives	172.1	130	3.41	173.105	[M-H]-	265410	313970	337340	181280	166230	181350	199400	185240	153530
Xanthine	C5H4N4O2	Nucleotide and its derivatives	151	108	1.17	152.033	[M-H]-	48118	72187	78691	90760	175080	88983	103720	153890	120080
Uracil	C4H4N2O2	Nucleotide and its derivatives	111	111	1	112.027	[M-H]-	674550	668530	681100	775390	773470	736290	790140	744030	751720
5-Methyluridine	C10H14N2O6	Nucleotide and its derivatives	259.1	126.7	1.78	258.085	[M+H]+	9	9	9	145560	172110	170990	208260	155690	182780
Thymidine	C10H14N2O5	Nucleotide and its derivatives	243.1	127.1	2.08	242.09	[M+H]+	426440	394210	413310	316510	314770	298680	364480	345330	304860
Sebacate	C10H18O4	Organic acids	203.1	93	4.84	202.12	[M+H]+	85159	86526	63980	97762	103700	131630	121650	108380	133810
2-Methylsuccinic acid	C5H8O4	Organic acids	131	86.9	2.08	132.042	[M-H]-	356430	390480	382210	611320	589210	592740	702040	731360	664940
Maleic acid	C4H4O4	Organic acids	117	98.9	1.26	116.011	[M+H]+	363110	420550	457330	296670	576190	502020	457900	319190	365720
6-Aminocaproic acid	C6H13NO2	Organic acids	132.1	76.9	1	131.095	[M+H]+	327320	312990	317640	256420	277620	246710	254000	234050	209310
4-Oxopentanoate	C5H7O3-	Organic acids	115	97.9	1.97	116.047	[M-H]-	7405.6	4698.1	3340.5	10120	20798	12181	11996	13089	12182
2,6-Diaminooimelic acid	C7H14N2O4	Amino acid derivatives	191.1	127.7	0.73	190.095	[M+H]+	767160	750270	725340	704780	639620	726170	620910	590680	723820
Terephthalic acid	C8H6O4	Organic acids	165	121.1	3	166.027	[M-H]-	992570	726480	911240	1292100	1980000	1482300	2368500	2025400	1741800
Phthalic acid	C8H6O4	Organic acids	165	76.9	2.98	166.027	[M-H]-	140520	188920	189150	328800	314670	356570	338410	390850	267240
4-Guanidinobutyric acid	C5H11N3O2	Organic acids	146.1	85.9	0.77	145.085	[M+H]+	1350600	1216600	1216700	1433000	1225200	1199300	2838800	2045500	2211500
2-Hydroxyisocaproic acid	C6H12O3	Organic acids	131.1	85	3.48	132.079	[M-H]-	7457.5	11704	14787	10665	12616	9049.1	22615	12801	7310
4-Ethylbenzoic acid	C9H10O2	Organic acids	151.1	78.8	5.92	150.068	[M+H]+	60410	101880	45708	58721	107450	44716	46322	44384	59766
Dl-2-Aminooctanoic acid	C8H17NO2	Organic acids	160.1	114.1	3.03	159.126	[M+H]+	54070	63851	77331	46179	38628	38270	32618	46403	50991
Cinnamic acid	C9H8O2	Hydroxycinnamoyl derivatives	147.1	61.8	5.22	148.052	[M-H]-	2462.3	3138.4	3850.3	5803.7	7530.6	8583.2	11299	8042.8	11702
Caffeic acid	C9H8O4	Hydroxycinnamoyl derivatives	179	135.1	3.16	180.042	[M-H]-	26240000	30905000	33895000	21514000	20806000	23360000	23325000	22663000	22435000
Ferulic acid	C10H10O4	Hydroxycinnamoyl derivatives	193.1	134.1	4.03	194.058	[M-H]-	2599000	3167800	3356500	6707400	6823600	8161900	8890500	9191400	9740500
Methyl gallate	C8H8O5	Benzoic acid derivatives	183	124.1	3.11	184.037	[M-H]-	419510	511000	598900	1549300	1660900	1967200	1671800	1768900	1726100
Naringenin 7-O-neohesperidoside	C27H32O14	Flavanone	579.2	135	3.97	580.179	[M-H]-	25557	20126	23739	119600	29846	27483	34446	30268	23768
Apigenin 7-O-neohesperidoside	C27H30O14	Flavone	577.2	269.1	4.02	578.164	[M-H]-	28878	20132	21677	45430	44558	44109	54284	60567	47073
Apigenin 5-O-glucoside	C21H20O10	Flavone	433.1	313.1	3.75	432.106	[M+H]+	414210	367240	368690	239860	262500	257420	232660	221950	318140
Quercetin-3-arabinoside	C20H18O11	Flavonol	435.1	303	3.96	434.085	[M+H]+	54455000	50927000	50747000	22040000	22536000	20433000	19064000	18749000	20181000
Chrysoeriol	C16H12O6	Flavone	299.1	284	5.71	300.063	[M-H]-	9446.9	8451.3	7080.3	10680	14033	16450	28157	20115	20401
Apigenin 7-rutinoside	C27H30O14	Flavone	579.2	271.1	3.96	578.164	[M+H]+	121100	49189	88577	94380	87715	86098	86367	88057	80321
Kaempferol 3-O-rutinoside	C27H30O15	Flavonol	595.2	287.1	3.83	594.159	[M+H]+	16278000	14497000	13014000	7905400	7731800	7091500	6892200	5945400	6559900
Naringenin 7-O-glucoside	C21H22O10	Flavanone	435.1	273.1	4.17	434.121	[M+H]+	916500	865860	823850	521060	589020	524620	532490	491590	678370
Isovitexin	C21H20O10	Flavone C-glycosides	431.1	431.1	3.7	432.106	[M-H]-	39250	35925	41367	59731	60060	67042	52439	65189	59400
Naringenin	C15H12O5	Flavanone	271.1	151	5.54	272.068	[M-H]-	138000	219680	185310	515570	588070	683670	739510	797250	946950
Apigenin	C15H10O5	Flavone	271.1	215.1	5.62	270.053	[M+H]+	78545	14426	15590	15381	17410	18529	23520	18726	33718
Homovanillic acid	C9H10O4	Hydroxycinnamoyl derivatives	183.1	137.1	3.25	182.058	[M+H]+	361470	516530	371960	192620	225500	199820	243150	212990	205760
Shikimic acid	C7H10O5	Organic acids	173.1	92.9	0.94	174.053	[M-H]-	384300	323620	234970	267200	274240	288150	276770	171360	193310
Chlorogenic acid	C16H18O9	Quinate and its derivatives	355.1	355.1	2.8	354.095	[M+H]+	18209000	16600000	16454000	16014000	13288000	14074000	15401000	15234000	13288000
Chlorogenic acid methyl ester	C17H20O9	Quinate and its derivatives	369.1	163	3.65	368.111	[M+H]+	503250	457180	341310	222680	214150	181290	135760	142610	234380
Syringic acid	C9H10O5	Benzoic acid derivatives	197.1	122.9	3.38	198.053	[M-H]-	2248100	2597500	2773600	22162000	24441000	25946000	31447000	28567000	28253000
Vanillin	C8H8O3	Benzoic acid derivatives	151	136.1	3.97	152.047	[M-H]-	222520	329290	381890	740880	705210	823830	972250	867090	639850
3-(4-Hydroxyphenyl)propionic acid	C9H10O3	Hydroxycinnamoyl derivatives	165.1	92.9	3.84	166.063	[M-H]-	241400	272830	331730	340460	375430	409700	355570	464300	309280
3-Hydroxy-4-methoxycinnamic acid	C10H10O4	Hydroxycinnamoyl derivatives	193.1	134.1	4.03	194.058	[M-H]-	2631900	3085100	3456900	6778700	7283700	8658700	9093200	9827700	9378700
Procyanidin A1	C30H24O12	Proanthocyanidins	577	287.9	3.67	576.127	[M+H]+	111810	87357	87752	62929	57228	73502	51511	63397	68238
Procyanidin A2	C30H24O12	Proanthocyanidins	575	285.3	3.64	576.127	[M-H]-	4746.7	5993.7	10916	11859	13812	11157	13277	11548	10398
Procyanidin B2	C30H26O12	Proanthocyanidins	579.1	127.3	2.84	578.142	[M+H]+	3574400	3190500	3132400	4851300	4873900	4130500	4766000	4223600	3353000
Procyanidin B3	C30H26O12	Proanthocyanidins	577.1	407.3	2.87	578.142	[M-H]-	2868000	2632600	2568900	2786400	2896300	2698000	2968100	2911500	2607000
Delphinidin	C15H11O7+	Anthocyanins	303	149.3	2.9	303.24	Protonated	1961600	2010700	2134200	774930	645050	512050	347400	389480	9
Malvidin 3-O-galactoside	C23H25O12	Anthocyanins	493	331.7	2.87	493	Protonated	52852000	57935000	55032000	16549000	18512000	15965000	8768900	10466000	5572400
Malvidin 3-O-glucoside	C23H25O12	Anthocyanins	493.2	331.6	2.87	493.2	Protonated	80407000	82033000	82787000	23356000	23922000	22289000	13175000	15175000	8584600
L-Epicatechin	C15H14O6	Catechin derivatives	291	139.1	3.27	290.3	[M+H]+	4517800	3819600	3560300	5332800	4828800	4294800	5017100	4935700	4297500
L-Theanine	C7H14N2O3	Amino acids	175	158.1	1.13	174.1	[M+H]+	34722	56856	34493	54980	58515	57278	43238	78411	44548
Methylmalonic acid	C4H6O4	Organic acids	117	100	1.32	118.027	[M-H]-	15814000	16507000	16908000	18692000	18199000	19401000	22592000	22077000	20187000
N-Methylnicotinamide	C7H8N2O	Nicotinic acid derivatives	137	108	2	136	[M+H]+	14460	10049	9	21796	17136	16640	12184	13445	12260
Nicotinic acid	C6H5NO2	Nicotinic acid derivatives	124	78	1.11	123	[M+H]+	4404700	4188400	4592200	9723200	9722000	9153700	11018000	11866000	12738000
D(+)-Melezitose	C18H32O16	Carbohydrates	503.4	323.2	0.79	504.169	[M-H]-	6618.9	12396	20882	22576	31918	56397	38427	38059	25723
Inositol	C6H12O6	Others	179.2	87	0.74	180.063	[M-H]-	2927400	3217700	3228600	2543800	2558700	2546300	1739600	2006300	1836600
D-(+)-Sucrose	C12H22O11	Carbohydrates	341	58.8	0.78	342.116	[M-H]-	12760000	13155000	14078000	10868000	7437400	8618700	9875200	7667300	7731300
Gluconic acid	C6H12O7	Carbohydrates	195.2	75.1	0.7	196.058	[M-H]-	1935900	2053100	1986800	2929800	3110700	3064500	3611400	2396300	2141800
Indole-5-carboxylic acid	C9H7NO2	Indole derivatives	160.1	116	4.32	161.048	[M-H]-	24410	36845	27632	43556	39198	50604	93390	72725	57921
L-Tyramine	C8H11NO	Amino acids	138.1	103	1.2	137.084	[M+H]+	1020300	1074500	977300	727050	731920	763170	718070	740510	638210
L-Kynurenine	C10H12N2O3	Amino acid derivatives	207.1	144.1	1.95	208.085	[M-H]-	14228	17093	16846	14359	13892	15099	14766	13998	14774
Glutathione reduced form	C10H17N3O6S	Amino acid derivatives	306	143	1.14	307.084	[M-H]-	105040	69516	56065	20447	19527	29645	14565	12500	12675
Guanine	C5H5N5O	Nucleotide and its derivatives	152	135.1	1.15	151.049	[M+H]+	2931800	3294200	3046100	4736800	4764500	4468600	6561700	5646500	6462700
Inosine	C10H12N4O5	Nucleotide and its derivatives	269.1	137	0.8	268.081	[M+H]+	261780	318970	270520	237410	289420	212910	574210	425270	502720
Gallic acid	C7H6O5	Benzoic acid derivatives	169	122.8	1.75	170.022	[M-H]-	5909900	6352300	6607000	33603000	40585000	40063000	49203000	44900000	40005000
Guanosine	C10H13N5O5	Nucleotide and its derivatives	284.1	135.2	1.46	283.092	[M+H]+	38250000	39175000	38432000	17353000	17705000	16515000	29239000	22268000	18500000
Deoxyguanosine	C10H13N5O4	Nucleotide and its derivatives	268.1	151.7	1.68	267.097	[M+H]+	353700	365470	328360	62418	88884	80835	877240	498620	295450
Deoxycytidine	C9H13N3O4	Nucleotide and its derivatives	228	112	1.13	227.091	[M+H]+	73307	74403	81301	83796	62813	72920	148330	128460	110310
Phloretin	C15H14O5	Flavanone	273.1	167.1	5.52	274.084	[M-H]-	34217	34562	35935	47377	63151	79436	62975	72915	88136
L-Methionine	C5H11NO2S	Amino acids	150	72.8	1.18	149.051	[M+H]+	13287000	11476000	11994000	4396400	4462100	3688100	4416400	4346600	4179400
2-Picolinic acid	C6H5NO2	Organic acids	124	77.8	1.21	123.032	[M+H]+	499970	482510	485430	1580100	1486300	1457800	1852400	1952800	2195600
5-Hydroxy-L-tryptophan	C11H12N2O3	Amino acid derivatives	221.1	114.8	1.58	220.085	[M+H]+	168710	134830	164360	123640	139120	118460	137810	124150	150060
S-(methyl)glutathione	C11H19N3O6S	Amino acid derivatives	320.4	128.1	1.24	321.1	[M-H]-	35873	33733	39436	17764	19513	19375	19637	16357	20569
Pantothenol	C9H19NO4	Alcohols and polyols	206.1	188.2	2.29	205.131	[M+H]+	2309400	2275300	2459900	318740	424380	290490	252910	299630	260910
S-(5'-Adenosy)-L-homocysteine	C14H20N6O5S	Amino acid derivatives	385	136.1	1.31	384.122	[M+H]+	222970	223950	205230	119590	143100	109120	299900	183080	127680
Homogentisic acid	C8H8O4	Organic acids	167.1	122.1	2.26	168.042	[M-H]-	33220	30149	29038	388800	356590	414960	447180	507440	501680
Xanthosine	C10H12N4O6	Nucleotide and its derivatives	283	151.1	1.77	284.076	[M-H]-	418920	416030	413990	205850	227610	204390	306270	282460	218800
N'-Formylkynurenine	C11H12N2O4	Amino acid derivatives	237.1	146.1	2.05	236.08	[M+H]+	85072	79630	91377	139530	163840	181270	173000	160880	195440
8-Hydroxyguanosine	C10H13N5O6	Nucleotide and its derivatives	300.1	168.1	1.48	299.087	[M+H]+	278000	281830	264300	181340	207210	182240	319790	226830	183580
L-Pipecolic acid	C6H11NO2	Amino acid derivatives	128	126	1.15	129.079	[M-H]-	1579200	1458100	1377000	3624800	3435000	3857300	4137100	4269100	4413500
2'-Deoxycytidine-5'-monophosphate	C9H14N3O7P	Nucleotide and its derivatives	308	112	1.25	307.057	[M+H]+	9	9	9	379730	379780	343520	584910	619390	9
1-Methyladenosine	C11H15N5O4	Nucleotide and its derivatives	282.1	150.1	2.31	281.112	[M+H]+	43819	34850	33794	355510	354320	350230	704370	612560	472950
Delphinidin 3-O-galactoside	C21H21O12	Anthocyanins	465.1	303.1	2.38	465.1	Protonated	33370000	35318000	39050000	6189500	7428100	6570500	3866300	3377000	2016100
L-Glutamine	C5H10N2O3	Amino acids	145.1	127.1	0.74	146.069	[M-H]-	6881100	7492400	7633300	2881200	2329200	2532400	1007700	1285700	985240
L-Tryptamine	C10H12N2	Tryptamine derivatives	161.1	144.2	2.72	160.1	[M+H]+	865710	763050	817390	533860	569760	550740	701650	626940	568580
L-Methionine methyl ester	C6H14ClNO2S	Amino acid derivatives	164	61	1.77	163	[M+H]+	30785	42780	35321	24957	22552	26706	35111	21375	22786
Coniferylaldehyde	C10H10O3	Hydroxycinnamoyl derivatives	177.1	177.1	4.59	178.063	[M-H]-	549440	725470	719580	850300	906770	1154700	921900	982050	1582800
Syringin	C17H24O9	Hydroxycinnamoyl derivatives	371.1	209.2	2.76	372.142	[M-H]-	135400	172380	172380	103720	100260	122260	104650	108780	72333
p-Coumaric acid	C9H8O3	Hydroxycinnamoyl derivatives	163	119	3.83	164.047	[M-H]-	2013400	2632600	2909100	5353000	5415600	6893100	7722700	7763600	6534900
Melatonin	C13H16N2O2	Tryptamine derivatives	231	144.1	4.61	232.121	[M-H]-	7528.3	10576	10629	9273.2	9252.3	13485	13083	12820	11869
5'-Deoxy-5'-(methylthio)adenosine	C11H15N5O3S	Nucleotide and its derivatives	298	135.1	2.85	297.09	[M+H]+	10928000	10930000	10590000	44290000	39228000	38700000	39360000	41165000	30769000
Myricetin	C15H10O8	Flavonol	317	179	4.43	318.038	[M-H]-	714450	851210	835240	1093200	1248600	1477700	1913900	1910800	1708700
Epigallate catechin gallate	C22H18O11	Catechin derivatives	457.2	169.1	3.28	458.085	[M-H]-	30233	55294	39887	68628	53117	84014	44454	329320	36474
Formononetin	C16H12O4	Isoflavone	267.1	252.1	6.27	268.074	[M-H]-	3202.7	1993.3	9	2696.4	2043.6	2965.6	3340.7	2897.2	2343.6
Epigallocatechin	C15H14O7	Catechin derivatives	305	125	2.53	306	[M-H]-	9690.7	11285	9910	71968	64655	74931	64546	63291	60177
Nobiletin	C21H22O8	Flavone	403.1	373.1	7.02	402.132	[M+H]+	482650	433270	354090	334270	150480	109140	98259	71331	119560
Dihydroquercetin	C15H12O7	Flavonol	303.1	125.1	4.09	304.058	[M-H]-	19711	37801	36108	56752	75758	85142	76685	77414	86023
(+)-Gallocatechin	C15H14O7	Catechin derivatives	307	248.1	2.34	306.074	[M+H]+	1838900	1784200	1595400	1096900	1153600	1009900	1005600	999470	731050
Isorhamnetin 3-O-neohesperidoside	C28H32O16	Flavonol	623.2	314	3.75	624.169	[M-H]-	2866700	3359500	3885600	2571500	2914000	3049500	3211100	3369700	2247700
Acacetin	C16H12O5	Flavone	283.1	268	6.98	284.069	[M-H]-	66365	3087.6	17360	3917.3	3456.6	1495.9	3150.9	2427.2	1806.5
Tangeretin	C20H20O7	Flavone	373.1	373.1	7.5	372.121	[M+H]+	234910	193330	151300	126630	97187	63849	53728	48790	72633
Myricetin 3-O-rhamnoside	C21H20O12	Flavonol	463.1	300	3.78	464.096	[M-H]-	10656000	12074000	12642000	8788100	8991300	8530100	9093600	8913900	8193600
Eriodictyol	C15H12O6	Flavanone	287.1	135.1	5.03	288.063	[M-H]-	20634	21206	25040	36025	41737	46554	51998	56316	58828
Isorhamnetin	C16H12O7	Flavonol	315.1	300.1	5.81	316.058	[M-H]-	119070	122780	140450	469600	620730	754660	1139700	1083600	1247500
Hesperetin 5-O-glucoside	C22H24O11	Flavanone	463.1	301.1	3.81	464.132	[M-H]-	40580000	45180000	46989000	32528000	37681000	35068000	34882000	38923000	33565000
Kaempferol 3-O-robinobioside	C27H30O15	Flavonol	595.2	287	3.83	594.159	[M+H]+	14548000	14941000	13124000	7868300	8134500	7250300	6961100	6673000	6536800
Isohemiphloin	C21H22O10	Flavone	433.1	433	3.72	434.121	[M-H]-	29780	20011	43274	19532	23586	33681	26200	32712	18560
Kaempferol 3-O-glucoside	C21H20O11	Flavonol	447.1	287.1	4.03	448.101	[M-H]-	1219700	1021400	1487800	1231600	1343600	1543700	1579200	1546500	1246700
Coniferyl alcohol	C10H12O3	Hydroxycinnamoyl derivatives	179.1	146.1	3.86	180.079	[M-H]-	31852	40026	36099	47513	38870	76780	33723	38003	60512
sesamolin	C20H18O7	Others	371.1	267.1	11.63	370.105	[M+H]+	3173100	1003300	734570	1185400	2440700	1333000	1934400	752460	4041900
Pinoresinol	C20H22O6	Hydroxycinnamoyl derivatives	357.1	136.1	5.36	358.142	[M-H]-	50586	61894	71950	52988	58169	70452	72932	71616	57735
sakuranetin	C16H14O5	Flavanone	287.1	287.1	6.92	286.084	[M+H]+	3911.5	9	9	29685	37454	44867	34565	34136	66511
Isovitexin 7-O-glucoside	C27H30O15	Others	595.2	367.2	3.18	594.159	[M+H]+	33547	39880	25412	38782	51487	45414	49632	43719	28617
D-Pantothenic acid	C18H32CaN2O10	Organic acids	477.2	258.1	2.25	476.168	[M+H]+	53149	59343	61018	22700	20578	16278	45409	21446	18165
D-(+)-Glucono-1,5-lactone	C6H10O6	Carbohydrates	179.1	161.1	0.76	178.048	[M+H]+	52258	54317	56488	123180	123420	115920	145460	113630	148230
Acetylcholine	C7H16NO2	Cholines	147.1	88	0.77	146.118	[M+H]+	6928000	6520400	6243200	3431200	3734400	3416000	3462600	3431500	3536700
Sinapic acid	C11H12O5	Hydroxycinnamoyl derivatives	223.1	149.1	4.01	224.069	[M-H]-	27523	32647	30404	319840	331250	354980	445710	486570	429520
3-Hydroxy-3-methyl butyric acid	C5H10O3	Organic acids	117.1	99.9	2.09	118.063	[M-H]-	101030	141700	137110	287850	276630	287920	285170	320370	280740
L-Saccharopine	C11H20N2O6	Amino acid derivatives	277	84	0.77	276.132	[M+H]+	760590	473260	562990	1053700	909590	1150400	819160	1120800	2972800
D-Erythronolactone	C4H6O4	Organic acids	117	99.8	0.73	118.027	[M-H]-	24668	17596	18170	54681	62709	50614	140940	118690	87236
Ethyl 3,4-Dihydroxybenzoate	C9H10O4	Organic acids	181.1	108	4.75	182.058	[M-H]-	7814.7	6681.7	5349.1	6434.6	7232.1	7090.9	4884.9	5341.6	4335.3
3-Carbamyl-1-methylpyridinium	C7H9N2O	Pyridine derivatives	138.1	95	0.81	137.071	[M+H]+	49584	32168	45920	52272	45345	44452	41967	34381	57564
Cyanidin 3,5-O-diglucoside	C27H31O16+	Anthocyanins	611	287.7	2.15	611	Protonated	892330	790310	755860	9	9	9	9	9	9
2,5-dihydroxybenzoic acid	C7H6O4	Benzoic acid derivatives	153	108.1	2.57	154.027	[M-H]-	391940	478470	556480	2138700	2178000	2504600	3107900	3107700	2463100
p–Hydroxyphenyl acetic acid	C8H8O3	Organic acids	151	107.1	3.25	152.047	[M-H]-	18690	20625	19659	32083	29524	28102	35783	29962	27092
Protocatechuic acid	C7H6O4	Catechin derivatives	153.1	109.1	2.55	154.027	[M-H]-	2186200	2444200	2554200	11719000	12463000	13835000	17176000	16158000	14781000
Betaine	C5H11NO2	Alkaloids	118.1	118.1	0.78	117.079	[M+H]+	866940	1047900	1005300	3141100	3031500	2849900	26299000	15879000	21256000
Succinic acid	C4H6O4	Organic acids	117	99.9	1.31	118.027	[M-H]-	15020000	15555000	16297000	16895000	17400000	17512000	21844000	21064000	19214000
1,5-Diaminopentane	C5H14N2	Phenolamides	103	86.1	0.62	102.116	[M+H]+	204620	185730	157300	201120	205240	182520	132290	145960	253850
D(+)-Glucose	C6H12O6	Carbohydrates	179	70.9	0.76	180.063	[M-H]-	5575500	6474500	6714200	5989000	6116600	6750900	6762100	6197700	4708400
Creatine	C4H9N3O2	Organic acids	132.1	90	0.77	131.07	[M+H]+	426430	470200	377000	268230	253760	275330	4921400	2805000	2203600
L-Proline	C5H9NO2	Amino acids	114.1	85.9	0.79	115.063	[M-H]-	44254	33594	36290	43156	39257	49522	40711	46860	28162
D-Sorbitol	C6H14O6	Alcohols and polyols	183	59.3	0.77	182.079	[M+H]+	3035000	2881000	3238100	1928700	2216600	2038800	2202600	2084900	3901500
Creatinine	C4H7N3O	Organic acids	114.1	114	0.57	113.059	[M+H]+	396250	323260	348920	264560	283320	247730	277850	276920	450610
D-Mannitol	C6H14O6	Alcohols and polyols	183.1	111	0.79	182.079	[M+H]+	210890	210980	180310	258600	183770	277740	263230	237460	337160
2-Aminoethanesulfonic acid	C2H7NO3S	Organic acids	126	126	0.84	125.015	[M+H]+	145090	158350	193590	1086100	1047300	1211400	1852700	1881400	2711900
Pyrimidine	C4H4N2	Nucleotide and its derivatives	81.2	81	1.6	80.037	[M+H]+	30463	25333	25890	30917	25815	22995	25382	24152	19513
Suberic acid	C8H14O4	Organic acids	173.1	83	3.82	174.089	[M-H]-	158290	257320	172830	462180	541800	672090	571300	537340	451510
L-Alanine	C3H7NO2	Amino acids	90	71.8	0.78	89.048	[M+H]+	630870	613900	499630	580090	498440	574500	804200	645820	1143900
L-(+)-Tartaric acid	C4H6O6	Organic acids	149	72.8	1.08	150.016	[M-H]-	36109	44922	47867	43686	46630	36949	46185	38868	41106
DL-Arabinose	C5H10O5	Carbohydrates	149	58.9	0.77	150.053	[M-H]-	528740	589160	593270	493370	489230	588660	507490	617170	485800
L(-)-Malic acid	C4H6O5	Organic acids	133	70.8	0.97	134.022	[M-H]-	130310000	134520000	135840000	118390000	117570000	112890000	112570000	116820000	106870000
Quinic acid	C7H12O6	Quinate and its derivatives	191	85	1.13	192.063	[M-H]-	6233400	5962400	6089900	4243600	4462100	4842700	4446300	4172000	4455800
3-N-Methyl-L-histidine	C7H11N3O2	Amino acid derivatives	170	96	0.67	169.181	[M+H]+	54065	54465	70845	21698	18019	15242	26566	33326	21460
2-Hydroxybutanoic acid	C4H8O3	Organic acids	103	56.8	1.57	104.047	[M-H]-	133980	124690	109780	112140	80372	146860	127570	95974	125570
Citric acid	C6H8O7	Organic acids	191	131	0.84	192.027	[M-H]-	83260000	81072000	90165000	79238000	77471000	79380000	78593000	85922000	70000000
L-Tryptophan	C11H12N2O2	Amino acids	205.1	146.1	2.47	204.09	[M+H]+	14280000	13132000	12816000	9636300	9043500	8863500	10923000	9841400	8929000
L-Carnitine	C7H15NO3	Others	163	103	0.7	162.113	[M+H]+	9	8703.4	4006.8	7449.9	7733.3	6907	77870	44500	30977
Histamine	C5H9N3	Amino acid derivatives	112.1	94.6	0.63	111.08	[M+H]+	16276	19134	21667	6613.7	4602.1	13035	14928	10733	12090
(S)-(-)-2-Hydroxyisocaproic acid	C6H12O3	Organic acids	131.1	68.9	3.51	132.079	[M-H]-	88009	87387	91928	74701	64707	70554	160150	110150	85134
DL-threitol	C4H10O4	Alcohols and polyols	121	71	0.85	122.058	[M-H]-	669000	719800	821040	885280	883090	843270	942390	884030	761720
Theobromine	C7H8N4O2	Alkaloids	181	67	2.38	180	[M+H]+	219940	376770	330600	258040	173020	186370	239930	231690	188660
Fumaric acid	C4H4O4	Organic acids	115	97.9	1.11	116.011	[M-H]-	25500	22422	9	179960	264800	214610	139010	157000	264890
Limonin	C26H30O8	Terpenoids	469.2	469.1	6.45	470.184	[M-H]-	9	9	9	13033	14422	17546	14463	18211	21369
Dulcitol	C6H14O6	Alcohols and polyols	181.1	70.8	0.75	182.079	[M-H]-	49424	47147	40987	31184	33733	33118	35711	42349	29409
Citraconic acid	C5H6O4	Organic acids	129	84.9	1.65	130.027	[M-H]-	9	9	9	1990600	2059300	2187700	2007100	2416100	2508900
L-Gulonic-γ-lactone	C6H10O6	Carbohydrates	177.1	74.8	0.81	178.048	[M-H]-	23430	18760	30602	40297	38216	45801	42636	38925	27050
D-Arabitol	C5H12O5	Alcohols and polyols	151.1	70.8	0.73	152.069	[M-H]-	5654.9	3688.9	11611	7693.2	9554.7	9271	5048.8	7859.9	5786.7
Trigonelline	C7H7NO2	Alkaloids	138	137.9	0.79	137.048	[M+H]+	15797000	14334000	14486000	16655000	14092000	14881000	12917000	15230000	19537000
Guanosine monophosphate	C10H14N5O8P	Nucleotide and its derivatives	362	78.9	1.15	363.058	[M-H]-	14832	15963	18845	76117	71578	54580	99139	85217	67103
Putrescine	C4H12N2	Phenolamides	89	71.9	0.64	88.1	[M+H]+	1289500	1085800	1121000	819820	897420	812920	502230	673260	1643300
Hesperetin	C16H14O6	Flavanone	301.1	242.1	5.63	302.079	[M-H]-	3118.4	4334.2	4182.8	5111.1	4939.4	4695.7	5947.2	6085.3	4601.9
Dodecanedioic aicd	C12H22O4	Organic acids	231.2	149.1	6.16	230.152	[M+H]+	27690	30396	26320	24055	29535	30698	30088	22433	38586
Mandelic acid	C8H8O3	Organic acids	151	105	2.91	152.047	[M-H]-	21529	25202	20608	39881	45499	47091	54287	63722	30282
Phenethylamine	C8H11N	Others	122.1	105	2.39	121.089	[M+H]+	456540	946160	405950	516670	384700	359040	385790	394660	398250
A-Ketoglutaric acid	C5H6O5	Organic acids	145	80.8	1.13	146.022	[M-H]-	62598	59673	62190	128400	126670	141300	144730	153980	118220
N-Acetyl-L-tyrosine	C11H13NO4	Amino acid derivatives	222.1	163	2.61	223.085	[M-H]-	12063	15351	14338	11024	10456	10045	10725	13809	10482
Diethanolamine	C4H11NO2	Others	106	88.1	0.68	105.079	[M+H]+	69821	52421	44709	46661	43557	36816	46873	40750	70030
L-Fucose	C6H12O5	Carbohydrates	163	70.8	0.82	164.069	[M-H]-	17219	16886	17744	83227	106680	144770	110660	88340	55397
Luteolin 7-O-glucoside	C21H20O11	Flavone	447.3	285.1	3.79	448.101	[M-H]-	192740	205960	236290	162530	163940	163450	188470	184710	149040
Protocatechuic aldehyde	C7H6O3	Catechin derivatives	137.1	137	3.05	138.032	[M-H]-	119560	142690	165620	660280	664030	693860	799230	794070	653090
Kaempferol 3,7-dirhamnoside	C27H30O14	Flavonol	579.2	433.1	3.77	578.164	[M+H]+	132970	113270	97729	74928	62146	47383	49051	35460	64224
L(+)-Ornithine	C5H12N2O2	Amino acids	133	70	0.65	132.16	[M+H]+	717650	669850	629640	321630	369510	274580	344110	348900	489230
1,5-Anhydro-D-glucitol	C6H12O5	Alcohols and polyols	163.2	162.9	0.83	164.069	[M-H]-	6929.6	6785.6	10370	88436	87616	94372	102270	71949	65568
Cis-Aconitic acid	C6H6O6	Organic acids	173	137	0.75	174.016	[M-H]-	30484	9000.2	12479	11915	13650	18578	11537	11653	38975
N-Acetylaspartate	C6H9NO5	Amino acid derivatives	174	88	1.19	175.048	[M-H]-	36172	31476	28252	27490	34442	35214	37589	30794	37680
(5-L-Glutamyl)-L-amino acid	C8H14N2O5	Amino acid derivatives	217	88	1.14	218.09	[M-H]-	30305	35350	18951	35708	36802	45159	29344	52022	35650
Oxoadipic acid	C6H8O5	Organic acids	159.1	58.8	1.17	160.037	[M-H]-	25670	34218	37503	57886	64370	69295	69591	62149	53422
4-Pyridoxic acid	C8H9NO4	Pyridine derivatives	184.1	148.1	1.67	183.053	[M+H]+	868510	869010	819910	565060	525630	490260	745890	666120	664260
3,4-Dihydroxybenzeneacetic acid	C8H8O4	Organic acids	167.1	139	2.43	168.042	[M-H]-	28272	56347	39074	370980	398220	433950	499680	532490	552370
O-Phospho-L-serine	C3H8NO6P	Amino acid derivatives	184.1	78.8	1.19	185.009	[M-H]-	10250	12676	16120	15708	21350	14474	8695.3	18458	16931
5-Hydroxyindole-3-acetic acid	C10H9NO3	Indole derivatives	192.1	114.9	3.04	191.058	[M+H]+	3940800	3922300	3781300	2124400	2028600	1875900	1560800	1704200	1838800
Methionine sulfoxide	C5H11NO3S	Amino acid derivatives	166	149.1	0.65	165.046	[M+H]+	15669000	14654000	14324000	10898000	11154000	10889000	11414000	11794000	15772000
Dl-Norvaline	C5H11NO2	Amino acids	118	88	0.84	117.079	[M+H]+	9231000	8960800	8983200	7114300	7085500	6597500	8244100	7673600	8053300
NADP	C21H28N7O17P3	Others	742.1	620.2	1.22	743.075	[M-H]-	110040	77577	85893	14506	12037	15858	10544	5045.9	5922.7
4-Hydroxybenzaldehyde	C7H6O2	Benzoic acid derivatives	121	91.9	3.69	122.037	[M-H]-	201930	227320	240830	552370	525830	641560	911050	813550	755620
N-Acetylputrescine	C6H14N2O	Phenolamides	131	71.9	0.72	130.111	[M+H]+	27464	40600	33945	255060	265840	209680	158040	199800	339680
Phe-Phe	C18H20N2O3	Amino acid derivatives	313.4	120	3.52	312.147	[M+H]+	15782	25871	22260	14163	14192	8462.6	9714.2	9730	11859
4-Acetamidobutyric acid	C6H11NO3	Organic acids	144.1	102	1.62	145.074	[M-H]-	56854	54369	53312	85116	90170	88316	104560	104420	89078
2,3-Dihydroxybenzoic acid	C7H6O4	Benzoic acid derivatives	153.2	109	2.64	154.027	[M-H]-	2078800	2312300	2548600	11125000	12666000	13580000	16170000	16422000	14421000
Indole-3-carboxaldehyde	C9H7NO	Indole derivatives	146.1	118.1	4.49	145.053	[M+H]+	115340	128380	117810	96922	114100	100590	173380	152810	262510
S-(5'-Adenosyl)-L-methionine	C15H22N6O5S	Amino acid derivatives	399.2	250.1	0.76	398.137	[M+H]+	276640	224740	185580	2898.5	2262.3	9	9	9	9
N-Phenylacetylglycine	C10H11NO3	Amino acid derivatives	194.1	135.1	3.38	193.074	[M+H]+	293520	240010	228570	197000	148840	161670	1327100	713320	740300
Flavin adenine dinucleotide	C27H33N9O15P2	Nucleotide and its derivatives	784.2	437.2	2.78	785.157	[M-H]-	109720	125090	126060	102810	96535	108990	102050	114720	70949
N-Acetyl-D-glucosamine	C8H15NO6	Carbohydrates	222	138.1	0.6	221.09	[M+H]+	1512800	1183800	1301100	1250400	993410	947120	1228800	1033600	1982100
4-Hydroxy-2-oxoglutaric acid	C5H6O6	Organic acids	161	160.9	1.11	162.016	[M-H]-	654100	703090	701600	880070	950220	989700	1082000	1069500	907300
1,7-Dimethylxanthine	C7H8N4O2	Nucleotide and its derivatives	181.1	145	2.42	180.065	[M+H]+	823800	807150	737720	31479	18243	26460	50304	81851	48539
N-Acetyl-5-hydroxytryptamine	C12H14N2O2	Tryptamine derivatives	219	160.1	3.23	218.106	[M+H]+	46962	43527	28131	18318	19424	22813	28274	19843	16995
7-Methylxanthine	C6H6N4O2	Nucleotide and its derivatives	167	124.1	1.74	166.049	[M+H]+	116240	118280	124450	101880	90290	99473	114690	80304	95084
Palmitaldehyde	C16H32O	Lipids_Fatty acids	239	223	6.74	240.245	[M-H]-	2034300	3707100	3013800	5039800	6538200	5886800	3754900	2872300	2494700
4-Nitrophenol	C6H5NO3	Others	140	98.9	0.59	139.027	[M+H]+	7436500	7146700	7120600	9130100	9023300	9434900	11141000	10163000	10633000
O-Phosphorylethanolamine	C2H8NO4P	Others	140	78.5	0.71	141.019	[M-H]-	29217	30853	30777	34410	31250	32258	33402	29069	20352
1,1-Dimethylbiguanide	C4H11N5	Others	130	88.9	0.86	129.101	[M+H]+	66549	47070	28029	94731	80038	81549	94868	66147	99124
Hexanoyl glycine	C8H15NO3	Amino acid derivatives	172.1	73.9	3.92	173.105	[M-H]-	1911.5	3907.5	1309	3578.2	6292.7	6911.4	4538	7395.2	6524
Guanidinoethyl sulfonate	C3H9N3O3S	Organic acids	166	124.1	0.77	167.037	[M-H]-	9371.1	10370	23682	12602	14347	22484	16817	16943	22953
L-Homocystine	C8H16N2O4S2	Amino acids	269	134	0.81	268.055	[M+H]+	48698	73348	79396	74544	77992	77645	54187	68448	89769
Dihydromyricetin	C15H12O8	Flavonol	319.1	193	3.47	320.053	[M-H]-	57939	53942	54287	28335	30559	52765	53191	33950	38886
1-O-Caffeoyl quinic acid	C16H18O9	Quinate and its derivatives	353.1	191.1	2.38	354.095	[M-H]-	16991000	17819000	17094000	12076000	11950000	12179000	14118000	14022000	11389000
4-Hydroxybenzoic acid	C7H6O3	Benzoic acid derivatives	137	92.5	3.05	138.032	[M-H]-	677230	801160	904110	1336100	1399500	1524400	1904900	1799300	1477800
3-Hydroxy-3-methylpentane-1,5-dioic acid	C6H10O5	Amino acid derivatives	161	56.8	1.4	162.053	[M-H]-	3988400	4143700	4795200	6733800	6769000	6766600	7011300	6952900	6030700
Hesperetin 7-rutinoside	C28H34O15	Flavanone	609.2	301.1	3.96	610.19	[M-H]-	1628100	1872100	2193100	1916600	2045400	2079200	2012000	2201600	1581600
Naringenin chalcone	C15H12O5	Flavanone	271.1	151.1	5.45	272.069	[M-H]-	164960	257890	222730	593070	687400	847400	877470	947510	1163900
Aromadedrin	C15H12O6	Flavonol	287.1	125.1	4.58	288.063	[M-H]-	208480	468130	413120	423870	446680	531350	507050	529700	480360
Isosakuranetin-7-neohesperidoside	C28H34O14	Flavanone	593	285.2	4.9	594.195	[M-H]-	520880	597960	723500	403320	477200	473060	501430	516640	513730
3,4-Dihydrocoumarin	C9H8O2	Coumarins	149.2	107	5.6	148.052	[M+H]+	491200	399900	403230	248130	272150	322670	231540	210450	414920
Scopoletin	C10H8O4	Coumarins	191	176.1	4.11	192.042	[M-H]-	20220	26860	25220	31465	39728	40673	80405	69032	66304
trans-Citridic acid	C6H6O6	Organic acids	175	98.9	0.59	174.016	[M+H]+	452860	430590	464460	573850	574730	605500	585460	564880	1015700
γ-aminobutyric acid	C4H9NO2	Organic acids	104.1	87	0.77	103.063	[M+H]+	3112300	3060100	2834900	2856800	2878700	2782200	2266100	2397900	3709200
2-Aminoisobutyric acid	C4H9NO2	Amino acid derivatives	104	85.9	0.74	103.063	[M+H]+	9019700	9015400	7978100	6970000	7700700	7155600	8915300	7647000	11917000
N,N-Dimethylglycine	C4H9NO2	Amino acid derivatives	104	58	0.75	103.063	[M+H]+	1878000	1860600	1626500	1828100	1587600	1781700	1598300	1653700	2575500
ethylmalonate	C5H8O4	Organic acids	131	86.9	1.89	132.042	[M-H]-	12421	9670.2	8450.5	20450	18260	22493	27384	25139	21339
5-oxoproline	C5H7NO3	Amino acid derivatives	130	83.9	1.04	129.043	[M+H]+	31128000	30999000	30178000	48638000	49404000	49107000	54670000	57370000	49170000
Taurocholic acid	C26H45NO7S	Organic acids	556.3	371.2	10.22	555.284	[M+H]+	576820	476730	408150	348470	291030	270260	273850	273450	376600
2-(Formylamino)benzoic acid	C8H7NO3	Benzoic acid derivatives	164	92	3.84	165.043	[M-H]-	200590	245210	307270	553100	610840	632950	757660	823400	639850
Aminomalonic acid	C3H5NO4	Organic acids	118	73.9	1.32	119.022	[M-H]-	594910	522170	622690	677990	632410	701310	854130	820750	787210
1-Methyladenine	C6H7N5	Nucleotide and its derivatives	150	133.1	1.03	149.07	[M+H]+	368770	390040	363000	177770	235610	151550	198390	218750	221280
Sinapyl alcohol	C11H14O4	Hydroxycinnamoyl derivatives	209	179.1	3.83	210.089	[M-H]-	65210	58782	46519	110670	97633	163350	87857	75964	139550
Quercetin 4'-O-glucoside	C21H20O12	Flavonol	463	301	3.8	464.096	[M-H]-	29386000	31332000	38665000	27232000	27699000	26176000	28488000	29130000	22976000
6-Hydroxy-4-methylcoumarin	C10H8O3	Coumarins	177	121	4.31	176.047	[M+H]+	9	55702	42214	260950	265680	198700	167000	192840	417220
Deoxyribose 5-phosphate	C5H11O7P	Nucleotide and its derivatives	213	78.9	1.23	214.016	[M-H]-	332090	434000	391870	434260	392680	380440	369560	408600	390450
(Rs)-Mevalonic acid	C6H12O4	Organic acids	147.1	58.8	1.3	148.074	[M-H]-	28693	34260	64087	641520	576280	583830	1097500	855150	936010
D-Glucose 6-phosphate	C6H13O9P	Carbohydrates	259	96.9	0.69	260.03	[M-H]-	2549400	2430400	2625500	2258100	2279800	2439800	2119300	2484000	1941700
D-Sedoheptuiose 7-phosphate	C7H15O10P	Carbohydrates	289	78.9	1.08	290.04	[M-H]-	793050	674300	865110	762230	686080	666200	726650	751250	708840
Cytidine 5'-monophosphate	C9H14N3O8P	Nucleotide and its derivatives	324	112	0.78	323.052	[M+H]+	49971	54169	48137	100960	108340	129080	192880	123260	181910
CYS-GLY	C5H10N2O3S	Amino acid derivatives	179	75.9	0.78	178.041	[M+H]+	42261	32395	28851	9	15697	9	10881	8543.7	17880
2'-Deoxyadenosine-5'-monophosphate	C10H14N5O6P	Nucleotide and its derivatives	332	136.1	1.14	331.068	[M+H]+	779230	804270	775300	614150	561210	577900	577320	615000	517990
Uridine 5'-monophosphate	C9H13N2O9P	Nucleotide and its derivatives	325	97	1.23	324.036	[M+H]+	2922500	2533900	2403600	2162100	2073600	2095400	1962000	2097800	1869900
N-acetylglycine	C4H7NO3	Amino acid derivatives	118	76	1.2	117.043	[M+H]+	10550000	11269000	12814000	9793200	9249900	11269000	14231000	14245000	14984000
Cyclic AMP	C10H12N5O6P	Nucleotide and its derivatives	330	136	1.89	329.053	[M+H]+	62178	57205	47524	9	9	9	578740	307170	163050
1-methylguanidine	C2H7N3	Nucleotide and its derivatives	74	56.9	0.71	73.0971	[M+H]+	62613	63108	46340	77440	63695	78580	104540	76572	137440
trans,trans-Muconic acid	C6H6O4	Organic acids	141	58.7	0.69	142.027	[M-H]-	2792900	3938700	2703500	11008000	10584000	11399000	17807000	17872000	17031000
Glycitin	C22H22O10	Isoflavone	445	282.1	3.51	446.121	[M-H]-	119260	138290	159440	65481	76540	65010	79355	77668	45633
Genistein 7-O-Glucoside	C21H20O10	Isoflavone	433	270.9	3.93	432.106	[M+H]+	361290	303950	249410	220250	179750	128850	125320	193240	212590
Quercetin 3-O-glucoside	C21H20O12	Flavonol	463	301.1	3.81	464.096	[M-H]-	31651000	34227000	38390000	25657000	28612000	25520000	28775000	29539000	23289000
Vitexin 2''-O-beta-L-rhamnoside	C27H30O14	Flavone C-glycosides	577	413.1	3.57	578.164	[M-H]-	13782	13819	14642	20168	16245	17780	21077	20171	15528
Coniferin	C16H22O8	Hydroxycinnamoyl derivatives	341	179.1	2.72	342.132	[M-H]-	29628000	37175000	39840000	37498000	35936000	36796000	39842000	42464000	28649000
Biochanin A	C16H12O5	Isoflavone	285	270.2	7	284.069	[M+H]+	34959	9	7166.4	2385.3	9	9	9	9	9
Methyleugenol	C11H14O2	Hydroxycinnamoyl derivatives	179	138	7.3	178.099	[M+H]+	52253	55370	45231	44108	40246	37936	34413	40204	58547
2'-Hydroxydaidzein	C15H10O5	Isoflavone	269	225	4.37	270.053	[M-H]-	2774.2	7078	4696.7	6916.9	5866.8	12987	10917	7147.3	6593.8
Kaempferol 3-O-galactoside	C21H20O11	Flavonol	449	286.9	3.93	448.101	[M+H]+	10216000	9414300	9104600	4122300	3432700	3858500	3490100	3453500	3605100
Afzelechin (3,5,7,4'-Tetrahydroxyflavan)	C15H14O5	Flavanone	275	139.1	3.28	274.084	[M+H]+	38074	49008	38574	16820	24095	23083	11956	20906	15267
Prunetin	C16H12O5	Isoflavone	283	268.1	6.95	284.069	[M-H]-	64115	9	17462	9	9	9	5238.6	9	9
Kaempferol 3-O-rhamnoside	C21H20O10	Flavonol	431	285.1	4.45	432.106	[M-H]-	5066000	6232000	6835500	4263400	4530400	4912000	4737700	5167500	3877900
p-Coumaryl alcohol	C9H10O2	Hydroxycinnamoyl derivatives	149	130.1	3.5	150.068	[M-H]-	12990	19165	23921	9	9	9	9	2374.6	1124.5
2-Methylglutaric acid	C6H10O4	Organic acids	145.1	101.1	2.63	146.058	[M-H]-	227190	270850	272190	361410	369520	383660	434210	436940	299860
D-Fructose 6-phosphate	C6H13O9P	Carbohydrates	259	78.8	0.97	260.03	[M-H]-	806250	816550	893780	791610	834510	784650	611870	631970	692550
1,4-dihydro-1-Methyl-4-oxo-3-pyridinecarboxamide	C7H8N2O2	Pyridine derivatives	153.1	136.1	1.48	152.059	[M+H]+	519360	590550	555210	264300	228930	220690	374510	290930	272800
N6-Succinyl Adenosine	C14H17N5O8	Nucleotide and its derivatives	382	134.1	2.17	383.108	[M-H]-	182070	224710	231830	161900	170860	178880	310040	261690	158140
5-hydroxyhexanoic acid	C6H12O3	Organic acids	131.1	70.8	2.63	132.079	[M-H]-	84871	128300	106920	129670	144950	134150	241580	172360	176410
8-Hydroxy-2-deoxyguanosine	C10H13N5O5	Nucleotide and its derivatives	284	168.1	1.91	283.092	[M+H]+	14617	14691	17286	16540	10640	13700	70554	33987	16382
Rhamnetin (7-O-methxyl quercetin)	C16H12O7	Flavonol	315	165.1	6.19	316.058	[M-H]-	9	667.76	9	7431.7	9701.6	10965	17106	17573	18371
N-Acetylthreonine	C6H11NO4	Amino acid derivatives	162	74	1.21	161.069	[M+H]+	807010	770190	791280	511630	458340	447140	377720	421160	428080
H-HomoArg-OH	C7H16N4O2	Amino acid derivatives	189	144.2	0.68	188.127	[M+H]+	604470	508800	434100	285960	275190	290300	236490	210480	274560
Petunidin 3-O-galactoside	C22H22O12	Anthocyanins	479	317	2.63	479	Protonated	28776000	26918000	29655000	8392100	8295300	8063500	4197300	4535400	2416200
Pelargonidin 3-O-beta-D-glucoside	C21H21O10+	Anthocyanins	433.1	271	2.75	433.1	Protonated	2942300	2658600	2609800	754860	881950	732570	489990	573490	453670
Sissotrin	C22H22O10	Isoflavone	447.1	285.1	5.18	446.121	[M+H]+	475040	5935	12313	8258.8	9	10905	8955.3	7576.1	11336
Syringetin	C17H14O8	Flavonol	345	330.2	5.59	346.069	[M-H]-	366110	436950	551300	3452900	4452800	5157400	6878500	7245600	5854900
Laricitrin	C16H12O8	Flavonol	331	316.1	5.1	332.053	[M-H]-	170440	192190	214020	610880	805150	852620	1210200	1311800	1028100
Coumarin	C9H6O2	Coumarins	147.1	91	5.1	146.037	[M+H]+	56963	60914	42350	30999	28290	31957	29523	22758	57544
Esculetin (6,7-dihydroxycoumarin)	C9H6O4	Coumarins	177	133.1	3.19	178.027	[M-H]-	174970	217790	237560	191900	218920	229520	224130	236510	215020
6-Methoxy-7,8-Dihydroxycoumarin	C10H8O5	Coumarins	207.1	192	3.45	208.037	[M-H]-	2177.6	10674	6432.1	53820	68428	73771	154880	150610	127590
Esculin (6,7-Dihydroxycoumarin-6-glucoside)	C15H16O9	Coumarins	341	179.1	2.69	340.079	[M+H]+	773020	705780	671680	731270	643620	628590	680130	776430	545450
Quercetin 7-O-β-D-Glucuronide	C21H18O13	Flavonol	477.1	301.1	3.67	478.36	[M-H]-	50605	40978	50890	10299	11593	21947	16317	11027	11190
Sinapinaldehyde	C11H12O4	Hydroxycinnamoyl derivatives	207.1	177.1	4.43	208	[M-H]-	230460	400020	419880	820900	941260	1120900	1023000	977430	1644000
p-Coumaraldehyde	C9H8O2	Hydroxycinnamoyl derivatives	149.1	131	4.12	148	[M+H]+	230310	188220	157220	83777	84840	91321	81361	80348	87263
Caffeyl alcohol	C20H28O3	Hydroxycinnamoyl derivatives	317.2	281.3	7.53	316	[M+H]+	116530	139640	169260	68662	46041	73970	62725	79339	129600
Kaempferol-3-O-robinoside-7-O-rhamnoside	C33H40O19	Flavonol	741.2	433.2	3.31	740.216	[M+H]+	218770	200950	205000	68461	92944	73864	57962	109510	65357
Butin	C15H12O5	Flavone	271.1	151	5.59	272.069	[M-H]-	151510	254330	211650	580950	661660	799830	834910	892400	1072700
Myricetin 3-O-galactoside	C21H20O13	Flavonol	479.1	317.3	3.43	480.09	[M-H]-	8424300	7764300	9436200	5746000	6007100	6007100	7161700	6766700	5070300
Morin	C15H10O7	Flavonol	301	151.1	5.08	302.043	[M-H]-	4417000	4545300	5286600	13529000	17081000	20367000	25119000	26870000	27726000
Psoralen	C11H6O3	Coumarins	187	131	5.87	186.032	[M+H]+	39376	42815	36714	41245	27512	39240	24662	28009	36357
Daphnetin	C9H6O4	Coumarins	179	179	3.31	178.027	[M+H]+	249620	213560	205990	137610	104230	104690	128410	141130	181530
Scoparone	C11H10O4	Coumarins	207.1	207.1	4.73	206.058	[M+H]+	33682	25539	14878	12439	12028	9	9	9	9
Anthranilic acid	C7H7NO2	Benzoic acid derivatives	138.1	91.9	4.01	137.048	[M+H]+	22816	26972	22264	75603	60150	55219	53340	59800	76649
D-glucoronic acid	C6H10O7	Carbohydrates	193.1	72.9	0.72	194.043	[M-H]-	743830	841580	584830	984460	840040	831160	830000	621650	646100
D-Xylonic acid	C5H10O6	Organic acids	165.1	74.9	0.95	166.048	[M-H]-	4678200	5072500	5095800	8817300	8444000	8958000	8498100	6842300	6380000
Cytidine	C9H13N3O5	Nucleotide and its derivatives	244.1	111.4	0.82	243.086	[M+H]+	1294600	1251100	1066300	998980	866250	964580	2919400	1802400	2571800
3,4-Dihydroxy-DL-phenylalanine	C9H11NO4	Amino acid derivatives	198.2	114.9	1.15	197.069	[M+H]+	106400	107100	110560	188600	193750	202420	261500	157550	182370
Guanosine 3',5'-cyclic monophosphate	C10H11N5O7P-	Nucleotide and its derivatives	344.2	344	1.37	345.047	[M-H]-	54124	68350	77971	1620700	1419600	1440200	2514700	1953700	1520100
Deoxyadenosine	C10H13N5O3	Nucleotide and its derivatives	252	136.1	1.96	251.102	[M+H]+	323580	331480	245330	519570	539650	537960	3446700	2007000	1038900
2-(dimethylamino)guanosine	C12H17N5O5	Nucleotide and its derivatives	312	180.1	2.23	311.123	[M+H]+	352760	336280	322020	254490	255870	216610	707620	475170	287980
β-Pseudouridine	C9H12N2O6	Nucleotide and its derivatives	243	153.1	1.2	244.07	[M-H]-	43393	55410	71990	40549	47095	41092	57971	39234	39119
Hypoxanthine-9-β-D-arabinofuranoside	C10H12N4O6	Nucleotide and its derivatives	269.1	137.1	1.44	268.081	[M+H]+	2613900	2460900	2386000	1796900	1860300	1771400	5010700	3501400	2785600
